# Supplementary material for: What makes turnips: anatomy, physiology and transcriptome during early stages of its hypocotyl-tuber development
Source: Hortic Res. 2019 Mar 1;6:38. doi: 10.1038/s41438-019-0119-5 (PMC6395767; doi:10.1038/s41438-019-0119-5)
Supplement: Supplementary file 2 — Supplementary Tables [file 41438_2019_119_MOESM2_ESM.xlsx]

## Sheet: Table S1
Supplementary Table S1 | Info subset QTLs for turnip hypocotyl-tuber width detected in a B. rapa RIL population. SNP alleles is indicated in color for the parental genotypes VT_115 and Wutacai.
Chromosome	SNP marker	Confidence interval	Peak of QTL (cM)	Peak of LOD	LOD Score	VAR%	Physical position	VT-115	PC-175	1	2	3	4	5	6	7	8	9	10	11	12	13	14	15	16	17	18	19	20	21	22	23	24	25	26	27	28	29	30	31	32	33	34	35	36	37	38	39	40
A01	SNP-104	34.252	13	5.84	2.95	25.6	23766969
	SNP-108				4.61		25004591
A02	SNP-157	6.875	4	5.06	4.47	22.6	8484688
	SNP-158				4.89		8828680
A08	SBP-714	11.849	5	2,17	2.17	10.4	3798695
	SNP-721				2.17		6333089
tuber width(mm)								9.21667	2.2055	6.03175	4.92038	5.60278	6.19822	5.73255	4.54107	2.2558	5.32527	5.93233	7.36425	5.09193	5.47761	3.21345	5.59775	5.06797	4.09753	5.16383	4.87644	5.3755	5.59692	4.54125	5.5354	6.37227	7.62267	6.8276	3.47711	5.35622	2.69983	5.88322	4.23192	4.61547	5.35081	4.9362	3.74183	3.97413	4.87983	4.49311	3.663	4.33403	5.70627
Black arrow indicates the representative plant
													T:T
													C:C
													T:C
													null
[truncated: 51 more columns]

## Sheet: Table S2
Supplementary Table S2 | A subset of 58 candidate genes in Brassica rapa
B. rapa gene ID	chromosome_name	A. thaliana function
Bra037585	A01	NAC domain containing protein 58
Bra037574	A01	DEAD-box ATP-dependent RNA helicase 51
Bra038700	A01	FLOR 1 - LRR, interacts with agamous
Bra039755	A02	tropinone reductase-like protein
Bra039749	A02	MYB75 - trAnscription fActor
Bra034022	A02	CYP735A2 - cytokinin trAns-hydroxylAse
Bra034021	A02	CYP735A2 - cytokinin trAns-hydroxylAse
Bra033109	A02	BCL-2-associated athanogene 1; Co-chaperone that regulates diverse cellular pathways, such as programmed cell death and stress responses
Bra029302	A02	ethylene-responsive transcription factor ERF114
Bra029281	A02	AGL42 - AGAMOUS-like 42
Bra029261	A02	K19B1.4 - cycling DOF factor 1
Bra024194	A03	NAC074 - NAC domain containing protein 74
Bra010199	A05	unknown (probable leucine-rich repeat receptor-like protein kinase At5g63930 --> seems to be clavata 2)
Bra010210	A05	ethylene-responsive trAnscription fActor ERF022
Bra019821	A06	RAV1 - related to ABI3/VP1 1; Binds specifically to bipartite recognition sequences composed of two unrelated motifs, 5'-CAACA-3' and 5'-CACCTG-3'. May function as negative regulator of plant growth and development
Bra019878	A06	SUB - STRUBBELIG; Regulates the expression of transcription factors that define the cell fates. Seems to be required for the regulation of cell shape and the orientation of the mitotic division plane. Involved in root hair specification, in the formation of the outer integument and the shape of organs such as carpels and petals and is necessary for the shape and height of the stem
Bra019808 and Bra019809	A06	CYP71B7 - cytochrome P450 71B7
Bra018221	A06	ARI16 - ARIADNE 16; Might act as an E3 ubiquitin-protein ligase, or as part of E3 complex, which accepts ubiquitin from specific E2 ubiquitin- conjugating enzymes and then transfers it to substrates
Bra018223	A06	myb domain protein 48
Bra003665	A07	ARF17 - auxin response factor 17; Auxin response factors (ARFs) are transcriptional factors that binds specifically to the DNA sequence 5'-TGTCTC-3' found in the auxin-responsive promoter elements (AuxREs). Could act as transcriptional activator or repressor. Formation of heterodimers with Aux/IAA proteins may alter their ability to modulate early auxin response genes expression
Bra003743	A07	unknown
Bra003969	A07	myb-like transcription factor-like protein
Bra007385	A08	LBD29 - LOB domain-containing protein 29; Involved in lateral root formation. Regulated by the transcriptional activators ARF7 and ARF19
Bra030639	A08	SKIP16 - F-box protein SKIP16
Bra037401	A09	Dof zinc finger protein DOF4.1
Bra017432	A09	SGR5 - SHOOT GRAVITROPISM 5
Bra017416	A09	NAC035 - LONG VEGETATIVE PHASE 1
Bra024672	A09	KDR - KIDARI --> trAnsciption regulAtor
Bra007349	A09	unknown (pollen-specific arabinogalacta protein BAN102 [Brassica rapa subsp. oleifera])
Bra007380	A09	basic leucine zipper transcription factor-like protein
Bra007821	A09	ENODL14 - early nodulin-like protein 1 --> nutrient transport
Bra031753	A09	BSD domAin-contAining protein --> transcription factor, rather uncharacterized
Bra033267	A10	RCAR1 - Abscisic Acid receptor PYL9
Bra008495	A02	tetratricopeptide repeat domain-containing protein
Bra022954	A03	SPL3 - squamosa promoter binding protein-like 3
Bra030232	A04	CYCD2;1 - Cyclin D2;1; Acts on the G1 phase of the cell cycle to control cell division rate in both shoot and root meristems. The complex formed with CDKA-1 phosphorylates plant retinoblastoma protein
Bra032175	A04	Leucine-rich repeat protein kinase family protein
Bra032097	A04	SAUR-like auxin-responsive protein
Bra032056	A04	DnaJ/Hsp40 cysteine-rich domain-containing protein
Bra034257	A04	S-locus lectin protein kinase-like protein
Bra024902	A06	RHA2A - RING-H2 finger A2A
Bra024859	A06	unknown (SPFH like superfamily domain --> memrane associated, seems involved in glucose transporter trafficing)
Bra025121	A06	magnesium transporter CorA-like family protein
Bra033738	A06	ethylene-responsive nuclear protein-like protein
Bra004097	A07	transcription factor TCP1; Involved in petal morphogenesis
Bra004057-Bra004059	A07	LOX2 - lipoxygenase 2
Bra004226	A07	emb1688 - embryo defective 1688
Bra014208	A08	leucine-rich repeat-like protein
Bra014073	A08	unknown (Xylose isomerase domain protein TIM barrel AND sugar phosphate isomerase)
Bra034889	A08	unknown (DUF1510 domain, PXR1 like protein (predicted) --> peroxisomal transport --> PXR1 is a receptor for a peroxisomal targeting signal PTS1)
Bra039732	A08	IAA1 - auxin-responsive protein IAA1
Bra039855	A08	IAA14 - auxin-responsive protein IAA14
Bra010581	A08	myb family transcription factor
Bra016485	A08	unknown (PREDICTED: MHC class II regulatory factor RFX1-like AND PREDICTED: transcription factor SOX-4 isoform X2 [Camelina sativa] --> maybe development related)
Bra016498	A08	JMT - jasmonic acid carboxyl methyltransferase; Catalyzes the methylation of jasmonate into methyljasmonate, a plant volatile that acts as an important cellular regulator mediating diverse developmental processes and defense responses
Bra016553	A08	myb domain protein 51
Bra036693	A09	RAD3-like DNA-binding helicase protein
Bra009091	A10	RUL1 - REDUCED IN LATERAL GROWTH1; Probable leucine-rich repeat receptor-like protein kinase
Bra009202	A10	unknown (blast - agamous like MADS box gene AGL80 (b.rapa & oleracea))
Bra009242	A10	unknown (blast - agamous like MADS box gene AGL80 (b.rapa & oleracea))

## Sheet: Table S3
	Supplementary Table S3 | List of candidate genes primers used for qRT-PCR in our study.
	Gene name	Primer name	Sequence（5‘—3’）
	Bra-EXP3	EXP3F	TCCATGTGAACGAAGGATCA
		EXP3R	CCTCCGATAATGCACCAGT
	Bra-STP1.1	STPF	CCATTTGAAGTTTGGGCTGT
		STPR	CTTGCCCATCTCAACTCCAT
	Bra-IAA1	IAA1F	GAGATCGAACCGGAAGAACA
		IAA1R	ATCACCCACCAACATCCAAT
	Bra-SAR1	SAR1F	TCCATGCATTATCCAGCAAA
		SAR1R	TTCGAGCCCTGAATATGTCC
	Bra-ARF17	ARF17F	GCGAAGTCGACCCTCAGAT
		ARF17R	GGAGACGACGCAGGGAAC
	Bra-FLOR1	FLOR1F	AAGAATGCCCTCCTCCAAAT
		FLOR1R	AAGCGTACGGAGCTCAAGAA
	Bra-CYP735A2	CYP35F	GCGACCTGATCATCCCTAAA
		CYP35R	CCTCCATCATCGCAAAATTC
	Bra-PAB2	PAB2F	GCAGCTCTTCGAAGCCTTTAG
		PAB2R	AGTTCCTGGATTGCTCTTGC
	Bra-MATH1	MATH1F	CAAAGGGGTTTCTTGTGGATG
		MATH1R	GTGGCCGATAACAAAGCAAG
	Bra-TF	TFF	GCCGTGTACTGCCGATTC
		TFR	CTTGTTCGCAGACTTCACAGAG
	Bra-FMO	FMOF	ATGTGGTTGTCAGCCTGTTG
		FMOR	TCATCGCGGTAATTTTCAGG
	Bra-SOT16	SOT16F	TCGTGCCTTACGTGGAGATAG
		SOT16R	ATCTTGCAACCGGAGTTCAC
	Bra-MATH2	MATH2F	AAACGATGTGGGGATTCTCTC
		MATH2R	TCAACACCAAACTCGCAGTG
	Bra-Cyp	CYPF	AGGAGGAGATTTCACCGC
		CYPR	TCTCTAACGACATCCATCCC
	Bra-Actin	ActinF	ACGTGACATCAGGAAGGAC
		ActinR	GAACACCGATCCAGACACT

## Sheet: Table S4
Supplementary Table S4 | Brassica rapa IDs corresponding to the microarray probes. Arabidopsis thaliana orthologs were queried through the database Plant Ensemble Genome v25. B. rapa genes with probes matching to none of Arabidopsis are considered unique B. rapa genes.
B. rapa gene ID	chromosome_name	A. thaliana ortholog
Bra011024	A01	AT4G28420 (E=3e-037) | aminotransferase, putative
Bra011025	A01	AT4G28420 (E=2e-083) | aminotransferase, putative
Bra011026	A01	AT4G28420 (E=3e-220) | aminotransferase, putative
Bra011027	A01	AT4G28430 (E=1e-096) | reticulon family protein
Bra011028	A01	AT4G28440 (E=1e-061) | DNA-binding protein-related
Bra011029	A01	AT4G28460 (E=1e-018) | unknown protein
Bra011030	A01	AT2G20580 (E=0.0) RPN1A, ATRPN1A | RPN1A (26S PROTEASOME REGULATORY SUBUNIT S2 1A); binding / enzyme regulator
Bra011031	A01	AT4G28480 (E=3e-154) | DNAJ heat shock family protein
Bra011032	A01	AT5G46090 (E=3e-048) | unknown protein
Bra011033	A01	AT4G28490 (E=0.0) RLK5, HAE | HAE (HAESA); ATP binding / kinase/ protein kinase/ protein serine/threonine kinase
Bra011034	A01	AT4G28500 (E=2e-150) ANAC073, SND2 | ANAC073 (ARABIDOPSIS NAC DOMAIN CONTAINING PROTEIN 73); transcription activator/ transcription factor
Bra011035	A01	AT4G28510 (E=2e-134) ATPHB1 | ATPHB1 (PROHIBITIN 1)
Bra011036	A01	AT4G28520 (E=8e-160) CRU3, CRC | CRU3 (CRUCIFERIN 3); nutrient reservoir
Bra011037	A01	AT4G28530 (E=3e-167) anac074 | anac074 (Arabidopsis NAC domain containing protein 74); transcription factor
Bra011038	A01	AT4G28540 (E=7e-224) CKL6, PAPK1 | CKL6 (CASEIN KINASE I-LIKE 6); kinase/ protein serine/threonine kinase
Bra011039	A01
Bra011040	A01	AT4G28560 (E=7e-181) RIC7 | RIC7 (ROP-INTERACTIVE CRIB MOTIF-CONTAINING PROTEIN 7); protein binding
Bra011041	A01	AT4G28600 (E=0.0) NPGR2 | NPGR2 (no pollen germination related 2); calmodulin binding
Bra011042	A01	AT4G28610 (E=5e-049) PHR1, AtPHR1 | PHR1 (PHOSPHATE STARVATION RESPONSE 1); transcription factor
Bra011043	A01	AT4G28630 (E=4e-288) ATM1, ATATM1 | ATM1 (ABC TRANSPORTER OF THE MITOCHONDRION); ATPase, coupled to transmembrane movement of substances / transporter
Bra011044	A01	AT4G04955 (E=5e-015) ATALN | ATALN (Arabidopsis allantoinase); allantoinase/ hydrolase
Bra011045	A01	AT4G28640 (E=2e-093) IAA11 | IAA11 (INDOLE-3-ACETIC ACID INDUCIBLE 11); transcription factor
Bra011046	A01	AT4G28650 (E=0.0) | leucine-rich repeat transmembrane protein kinase, putative
Bra011047	A01	AT4G28660 (E=4e-086) PSB28 | PSB28 (PHOTOSYSTEM II REACTION CENTER PSB28 PROTEIN)
Bra011048	A01	AT4G28670 (E=6e-129) | protein kinase family protein
Bra011049	A01	AT4G28680 (E=8e-255) TYRDC, TYRDC1 | tyrosine decarboxylase, putative
Bra011050	A01	AT2G20310 (E=5e-046) RIN13 | RIN13 (RPM1 INTERACTING PROTEIN 13)
Bra011051	A01	AT4G28700 (E=4e-232) AMT1;4 | AMT1;4 (AMMONIUM TRANSPORTER 1;4); ammonium transmembrane transporter/ high affinity secondary active ammonium transmembrane transporter
Bra011052	A01	AT4G28703 (E=9e-049) | FUNCTIONS IN: molecular_function unknown; LOCATED IN: cellular_component unknown; EXPRESSED IN: 6 plant structures; EXPRESSED DURING: 4 anthesis, F mature embryo stage, petal differentiation and expansion stage, D bilateral stage, E expanded cotyledon stage; CONTAINS InterPro DOMAIN/s: Cupin, RmlC-type (InterPro:IPR011051), Protein of unknown function DUF861, cupin-3 (Inter…
Bra011053	A01	AT4G28710 (E=0.0) XIH, ATXIH | XIH; motor
Bra011054	A01	AT1G28020 (E=2e-068) | pentatricopeptide (PPR) repeat-containing protein
Bra011055	A01	AT4G28720 (E=7e-233) | flavin-containing monooxygenase family protein / FMO family protein
Bra011056	A01	AT4G28730 (E=3e-040) | glutaredoxin family protein
Bra011057	A01	AT4G28750 (E=3e-047) PSAE-1 | PSAE-1 (PSA E1 KNOCKOUT); catalytic
Bra011058	A01	AT4G28760 (E=3e-208) | unknown protein
Bra011059	A01	AT4G28770 (E=3e-105) | FUNCTIONS IN: molecular_function unknown; LOCATED IN: plasma membrane, vacuole, membrane; EXPRESSED IN: 26 plant structures; EXPRESSED DURING: 15 growth stages; CONTAINS InterPro DOMAIN/s: Tetraspanin (InterPro:IPR018499); BEST Arabidopsis thaliana protein match is: unknown protein (TAIR:AT2G20230.1); Has 94 Blast hits to 94 proteins in 12 species: Archae - 0; Bacteria - 0;…
Bra011060	A01	AT4G28780 (E=1e-191) | GDSL-motif lipase/hydrolase family protein
Bra011061	A01	AT4G28800 (E=1e-058) | transcription factor
Bra011062	A01	AT4G28811 (E=2e-015) | transcription regulator
Bra011063	A01	AT4G28820 (E=7e-051) | zinc finger (HIT type) family protein
Bra011064	A01	AT4G28830 (E=5e-090) | methyltransferase/ nucleic acid binding
Bra011065	A01	AT2G20080 (E=3e-041) | unknown protein
Bra011066	A01	AT4G28850 (E=2e-152) | xyloglucan:xyloglucosyl transferase, putative / xyloglucan endotransglycosylase, putative / endo-xyloglucan transferase, putative
Bra011067	A01	AT4G28880 (E=8e-210) ckl3 | ckl3 (Casein Kinase I-like 3); ATP binding / kinase/ protein kinase/ protein serine/threonine kinase
Bra011068	A01	AT4G28890 (E=1e-121) | protein binding / ubiquitin-protein ligase/ zinc ion binding
Bra011069	A01	AT4G28910 (E=2e-164) | LOCATED IN: cellular_component unknown; EXPRESSED IN: 23 plant structures; EXPRESSED DURING: 13 growth stages; CONTAINS InterPro DOMAIN/s: Protein of unknown function DUF1675 (InterPro:IPR012463); BEST Arabidopsis thaliana protein match is: nuclear transport factor 2 (NTF2) family protein / RNA recognition motif (RRM)-containing protein (TAIR:AT3G07250.1); Has 223 Blast hit…
Bra011070	A01	AT4G28940 (E=7e-159) | catalytic
Bra011071	A01	AT3G23890 (E=0.0) TOPII, ATTOPII | TOPII (TOPOISOMERASE II); ATP binding / DNA binding / DNA topoisomerase (ATP-hydrolyzing)/ DNA topoisomerase/ DNA-dependent ATPase
Bra011072	A01	AT4G28950 (E=3e-113) ARAC7, ATROP9, ATRAC7, RAC7, ROP9 | ROP9 (RHO-RELATED PROTEIN FROM PLANTS 9); GTP binding
Bra011073	A01	AT4G28980 (E=9e-229) CDKF;1, CAK1AT | cyclin-dependent kinase-activating kinase 1At / CDK-activating kinase 1At (CAK1)
Bra011074	A01	AT4G28990 (E=1e-070) | RNA-binding protein-related
Bra011075	A01	AT4G29000 (E=1e-125) | tesmin/TSO1-like CXC domain-containing protein
Bra011076	A01	AT4G29010 (E=0.0) AIM1 | AIM1 (ABNORMAL INFLORESCENCE MERISTEM); enoyl-CoA hydratase
Bra011077	A01	AT4G29020 (E=8e-016) | glycine-rich protein
Bra011078	A01	AT5G04047 (E=2e-027) | FUNCTIONS IN: molecular_function unknown; INVOLVED IN: biological_process unknown; LOCATED IN: endomembrane system; CONTAINS InterPro DOMAIN/s: Plant self-incompatibility S1 (InterPro:IPR010264); BEST Arabidopsis thaliana protein match is: Expressed protein (TAIR:AT4G10895.1); Has 34 Blast hits to 34 proteins in 3 species: Archae - 0; Bacteria - 0; Metazoa - 0; Fungi - 0; P…
Bra011079	A01	AT4G29040 (E=3e-227) RPT2a | RPT2a (regulatory particle AAA-ATPase 2a); ATPase
Bra011080	A01	AT4G29050 (E=7e-136) | lectin protein kinase family protein
Bra011081	A01	AT4G29060 (E=1e-177) emb2726 | emb2726 (embryo defective 2726); RNA binding / translation elongation factor
Bra011082	A01	AT4G29080 (E=7e-082) PAP2, IAA27 | PAP2 (PHYTOCHROME-ASSOCIATED PROTEIN 2); transcription factor
Bra011083	A01	AT4G29100 (E=3e-163) | ethylene-responsive family protein
Bra011084	A01	AT4G29140 (E=7e-263) | MATE efflux protein-related
Bra011085	A01	AT4G29160 (E=3e-066) SNF7.1 | SNF7.1
Bra011086	A01	AT4G34400 (E=3e-035) | DNA binding / transcription factor
Bra011087	A01	AT4G29190 (E=7e-159) | zinc finger (CCCH-type) family protein
Bra011088	A01	AT4G29210 (E=2e-290) GGT3, GGT4 | GGT4 (GAMMA-GLUTAMYL TRANSPEPTIDASE 4); gamma-glutamyltransferase/ glutathione gamma-glutamylcysteinyltransferase
Bra011089	A01	AT4G29220 (E=2e-243) PFK1 | PFK1 (PHOSPHOFRUCTOKINASE 1); 6-phosphofructokinase
Bra011090	A01	AT4G29230 (E=3e-148) anac075 | anac075 (Arabidopsis NAC domain containing protein 75); transcription factor
Bra011091	A01	AT4G29270 (E=5e-095) | acid phosphatase class B family protein
Bra011092	A01	AT4G29273 (E=3e-015) LCR23 | LCR23 (Low-molecular-weight cysteine-rich 23)
Bra011093	A01	AT3G01020 (E=2e-008) ISU2, ATISU2 | ISU2 (ISCU-LIKE 2); structural molecule
Bra011094	A01	AT4G29310 (E=3e-058) | unknown protein
Bra011095	A01	AT4G29273 (E=3e-010) LCR23 | LCR23 (Low-molecular-weight cysteine-rich 23)
Bra011096	A01	AT4G29310 (E=4e-218) | unknown protein
Bra011097	A01	AT4G29330 (E=4e-109) DER1 | DER1 (DERLIN-1)
Bra011098	A01	AT4G29340 (E=7e-065) PRF4 | PRF4 (PROFILIN 4); actin binding
Bra011099	A01	AT2G19760 (E=3e-068) PFN1, PRF1 | PRF1 (PROFILIN 1); actin binding
Bra011100	A01	AT4G29360 (E=4e-120) | glycosyl hydrolase family 17 protein
Bra011101	A01	AT5G49000 (E=8e-029) | FUNCTIONS IN: molecular_function unknown; INVOLVED IN: biological_process unknown; LOCATED IN: cellular_component unknown; EXPRESSED IN: 23 plant structures; EXPRESSED DURING: 13 growth stages; CONTAINS InterPro DOMAIN/s: Cyclin-like F-box (InterPro:IPR001810), Galactose oxidase/kelch, beta-propeller (InterPro:IPR011043), Kelch repeat type 1 (InterPro:IPR006652), Kelch rela…
Bra011102	A01	AT4G29370 (E=6e-027) | kelch repeat-containing F-box family protein
Bra011103	A01	AT4G19870 (E=2e-055) | kelch repeat-containing F-box family protein
Bra011104	A01	AT4G29380 (E=0.0) | protein kinase family protein / WD-40 repeat family protein
Bra011105	A01	AT4G29400 (E=4e-132) | unknown protein
Bra011106	A01	AT4G29410 (E=3e-070) | 60S ribosomal protein L28 (RPL28C)
Bra011107	A01	AT4G29420 (E=8e-195) | F-box family protein
Bra011108	A01	AT4G29430 (E=1e-044) rps15ae | rps15ae (ribosomal protein S15A E); structural constituent of ribosome
Bra011109	A01	AT4G29440 (E=5e-105) | unknown protein
Bra011110	A01	AT4G34400 (E=7e-036) | DNA binding / transcription factor
Bra011111	A01	AT4G29450 (E=2e-213) | leucine-rich repeat protein kinase, putative
Bra011112	A01	AT4G29460 (E=1e-082) | phospholipase A2 gamma, secretory low molecular weight
Bra011113	A01	AT3G04900 (E=3e-055) | heavy-metal-associated domain-containing protein
Bra011114	A01	AT4G29380 (E=2e-100) | protein kinase family protein / WD-40 repeat family protein
Bra011115	A01	AT2G35280 (E=7e-011) | F-box family protein
Bra011116	A01	AT4G29480 (E=1e-066) | mitochondrial ATP synthase g subunit family protein
Bra011117	A01	AT4G29490 (E=2e-263) | aminopeptidase/ manganese ion binding
Bra011118	A01	AT4G29510 (E=3e-203) ATPRMT11, PRMT11, ATPRMT1B, PRMT1B | PRMT11 (ARGININE METHYLTRANSFERASE 11); protein-arginine N-methyltransferase
Bra011119	A01	AT4G29520 (E=6e-111) | LOCATED IN: endoplasmic reticulum, plasma membrane; EXPRESSED IN: 23 plant structures; EXPRESSED DURING: 13 growth stages; CONTAINS InterPro DOMAIN/s: Saposin B (InterPro:IPR008139); Has 120 Blast hits to 120 proteins in 43 species: Archae - 2; Bacteria - 0; Metazoa - 42; Fungi - 10; Plants - 19; Viruses - 0; Other Eukaryotes - 47 (source: NCBI BLink).
Bra011120	A01	AT4G29530 (E=1e-116) | 2,3-diketo-5-methylthio-1-phosphopentane phosphatase family
Bra011121	A01	AT4G29540 (E=2e-029) | bacterial transferase hexapeptide repeat-containing protein
Bra011122	A01	AT3G44780 (E=5e-020) | unknown protein
Bra011123	A01	AT4G29550 (E=5e-068) | unknown protein
Bra011124	A01	AT4G29550 (E=1e-061) | unknown protein
Bra011125	A01	AT4G29658 (E=1e-029) PRA1.C | PRA1.C (PRENYLATED RAB ACCEPTOR 1.C)
Bra011126	A01	AT4G29660 (E=1e-055) EMB2752 | EMB2752 (EMBRYO DEFECTIVE 2752)
Bra011127	A01	AT4G29670 (E=6e-096) ACHT2 | thioredoxin family protein
Bra011128	A01	AT4G29680 (E=6e-226) | type I phosphodiesterase/nucleotide pyrophosphatase family protein
Bra011129	A01	AT4G29690 (E=6e-228) | type I phosphodiesterase/nucleotide pyrophosphatase family protein
Bra011130	A01	AT4G29700 (E=1e-210) | type I phosphodiesterase/nucleotide pyrophosphatase family protein
Bra011131	A01
Bra011132	A01	AT4G29720 (E=9e-247) ATPAO5 | ATPAO5 (Polyamine oxidase 5); amine oxidase/ electron carrier/ oxidoreductase
Bra011133	A01	AT4G29730 (E=5e-123) NFC5, MSI5 | NFC5 (Nucleosome/chromatin assembly factor group C 5)
Bra011134	A01	AT2G19660 (E=3e-138) | DC1 domain-containing protein
Bra011135	A01	AT4G29780 (E=7e-021) | unknown protein
Bra011136	A01	AT4G29790 (E=0.0) | unknown protein
Bra011137	A01	AT4G29810 (E=4e-179) ATMKK2, MKK2, MK1 | ATMKK2 (ARABIDOPSIS THALIANA MAP KINASE KINASE 2); MAP kinase kinase/ kinase
Bra011138	A01	AT4G29820 (E=1e-108) CFIM-25, ATCFIM-25 | CFIM-25
Bra011139	A01	AT4G29830 (E=1e-182) VIP3 | VIP3 (vernalization independence 3); nucleotide binding / protein binding
Bra011140	A01	AT4G29840 (E=8e-282) MTO2, TS | MTO2 (METHIONINE OVER-ACCUMULATOR 2); threonine synthase
Bra011141	A01	AT4G29850 (E=1e-044) | unknown protein
Bra011142	A01	AT4G29860 (E=4e-197) EMB2757, TAN | EMB2757 (EMBRYO DEFECTIVE 2757); nucleotide binding
Bra011143	A01	AT2G19340 (E=5e-061) | membrane protein, putative
Bra011144	A01	AT5G57110 (E=0.0) ACA8, AT-ACA8 | ACA8 (AUTOINHIBITED CA2+ -ATPASE, ISOFORM 8); calcium-transporting ATPase/ calmodulin binding / protein self-association
Bra011145	A01	AT4G29905 (E=1e-034) | unknown protein
Bra011146	A01	AT5G63820 (E=4e-035) | unknown protein
Bra011147	A01	AT4G29550 (E=2e-029) | unknown protein
Bra011148	A01	AT4G29550 (E=3e-030) | unknown protein
Bra011149	A01	AT5G63820 (E=8e-042) | unknown protein
Bra011150	A01	AT4G29920 (E=0.0) | heat shock protein-related
Bra011151	A01	AT2G07760 (E=3e-011) | zinc knuckle (CCHC-type) family protein
Bra011152	A01	AT4G29930 (E=7e-080) | basic helix-loop-helix (bHLH) family protein
Bra011153	A01	AT4G29940 (E=4e-215) PRHA | PRHA (PATHOGENESIS RELATED HOMEODOMAIN PROTEIN A); protein binding / sequence-specific DNA binding / transcription activator/ transcription factor
Bra011154	A01	AT4G29950 (E=3e-313) | microtubule-associated protein
Bra011155	A01	AT4G29960 (E=3e-074) | unknown protein
Bra011156	A01	AT4G29990 (E=0.0) | light repressible receptor protein kinase
Bra011157	A01	AT4G30000 (E=6e-256) | dihydropterin pyrophosphokinase, putative / dihydropteroate synthase, putative / DHPS, putative
Bra011158	A01	AT4G30010 (E=1e-028) | unknown protein
Bra011159	A01	AT2G25680 (E=1e-198) MOT1 | MOT1 (molybdate transporter 1); molybdate ion transmembrane transporter/ sulfate transmembrane transporter
Bra011160	A01	AT4G30020 (E=0.0) | subtilase family protein
Bra011161	A01	AT4G30030 (E=5e-187) | aspartyl protease family protein
Bra011162	A01	AT4G30080 (E=0.0) ARF16 | ARF16 (AUXIN RESPONSE FACTOR 16); miRNA binding / transcription factor
Bra011163	A01	AT4G30090 (E=1e-097) emb1353 | emb1353 (embryo defective 1353)
Bra011164	A01	AT4G30110 (E=0.0) HMA2 | HMA2; cadmium-transporting ATPase
Bra011165	A01	AT2G19110 (E=1e-284) HMA4 | HMA4; cadmium ion transmembrane transporter/ cadmium-transporting ATPase/ zinc ion transmembrane transporter
Bra011166	A01	AT4G30130 (E=3e-148) | unknown protein
Bra011167	A01	AT4G30150 (E=0.0) | EXPRESSED IN: 13 plant structures; EXPRESSED DURING: 6 growth stages; CONTAINS InterPro DOMAIN/s: Nucleolar 27S pre-rRNA processing, Urb2/Npa2 (InterPro:IPR018849); Has 31 Blast hits to 27 proteins in 14 species: Archae - 0; Bacteria - 2; Metazoa - 3; Fungi - 0; Plants - 19; Viruses - 3; Other Eukaryotes - 4 (source: NCBI BLink).
Bra011168	A01	AT4G30160 (E=0.0) VLN4, ATVLN4 | VLN4 (ARABIDOPSIS THALIANA VILLIN 4); actin binding
Bra011169	A01	AT3G07565 (E=8e-010) | DNA binding
Bra011170	A01	AT4G30170 (E=4e-160) | peroxidase, putative
Bra011171	A01	AT4G30180 (E=2e-053) | transcription factor/ transcription regulator
Bra011172	A01	AT4G30190 (E=0.0) AHA2, PMA2 | AHA2; ATPase/ hydrogen-exporting ATPase, phosphorylative mechanism
Bra011173	A01	AT4G30200 (E=3e-208) VEL1 | Encodes a protein with similarity to VRN5 and VIN3.Contains both a fibronectin III and PHD finger domain. VEL1 is a part of a polycomb repressive complex (PRC2) that is involved in epigenetic silencing of the FLC flowering locus.
Bra011174	A01	AT4G30210 (E=4e-310) ATR2, AR2 | ATR2 (ARABIDOPSIS P450 REDUCTASE 2); NADPH-hemoprotein reductase
Bra011175	A01	AT4G30230 (E=1e-080) | unknown protein
Bra011176	A01	AT2G18860 (E=9e-063) | syntaxin family protein
Bra011177	A01	AT4G30250 (E=1e-223) | ATP binding / ATPase/ nucleoside-triphosphatase/ nucleotide binding
Bra011178	A01	AT4G30260 (E=2e-060) | integral membrane Yip1 family protein
Bra011179	A01	AT5G57560 (E=2e-124) TCH4, XTH22 | TCH4 (Touch 4); hydrolase, acting on glycosyl bonds / xyloglucan:xyloglucosyl transferase
Bra011180	A01	AT1G65310 (E=2e-137) ATXTH17, XTH17 | XTH17 (XYLOGLUCAN ENDOTRANSGLUCOSYLASE/HYDROLASE 17); hydrolase, acting on glycosyl bonds / hydrolase, hydrolyzing O-glycosyl compounds / xyloglucan:xyloglucosyl transferase
Bra011181	A01	AT1G65310 (E=4e-139) ATXTH17, XTH17 | XTH17 (XYLOGLUCAN ENDOTRANSGLUCOSYLASE/HYDROLASE 17); hydrolase, acting on glycosyl bonds / hydrolase, hydrolyzing O-glycosyl compounds / xyloglucan:xyloglucosyl transferase
Bra011182	A01	AT1G60570 (E=5e-039) | kelch repeat-containing F-box family protein
Bra011183	A01	AT4G30320 (E=3e-074) | allergen V5/Tpx-1-related family protein
Bra011184	A01	AT4G30340 (E=8e-261) ATDGK7 | ATDGK7 (Diacylglycerol kinase 7); diacylglycerol kinase
Bra011185	A01	AT4G30350 (E=3e-266) | heat shock protein-related
Bra011186	A01	AT4G30360 (E=0.0) ATCNGC17, CNGC17 | ATCNGC17; calmodulin binding / cyclic nucleotide binding / ion channel
Bra011187	A01	AT4G30370 (E=5e-056) | zinc finger (C3HC4-type RING finger) family protein
Bra011188	A01	AT4G30380 (E=4e-048) EXLB2 | EXLB2 (EXPANSIN-LIKE B2 PRECURSOR)
Bra011189	A01	AT4G30400 (E=2e-173) | zinc finger (C3HC4-type RING finger) family protein
Bra011190	A01	AT4G30410 (E=7e-082) | transcription factor
Bra011191	A01	AT4G30420 (E=4e-032) | nodulin MtN21 family protein
Bra011192	A01	AT4G30420 (E=9e-067) | nodulin MtN21 family protein
Bra011193	A01	AT4G30430 (E=2e-105) TET9 | TET9 (TETRASPANIN9)
Bra011194	A01	AT4G30440 (E=4e-229) GAE1 | GAE1 (UDP-D-GLUCURONATE 4-EPIMERASE 1); UDP-glucuronate 4-epimerase/ catalytic
Bra011195	A01	AT4G30450 (E=7e-009) | glycine-rich protein
Bra011196	A01	AT4G30460 (E=4e-009) | glycine-rich protein
Bra011197	A01	AT4G30480 (E=2e-026) | tetratricopeptide repeat (TPR)-containing protein
Bra011198	A01	AT2G23940 (E=4e-070) | unknown protein
Bra011199	A01
Bra011200	A01	AT4G30520 (E=6e-071) | leucine-rich repeat family protein / protein kinase family protein
Bra011201	A01	AT4G30530 (E=5e-120) | defense-related protein, putative
Bra011202	A01
Bra011203	A01	AT4G30600 (E=1e-195) | signal recognition particle receptor alpha subunit family protein
Bra011204	A01	AT4G30630 (E=1e-029) | unknown protein
Bra011205	A01	AT4G30640 (E=8e-054) | F-box family protein (FBL19)
Bra011206	A01	AT1G77340 (E=2e-041) | pentatricopeptide (PPR) repeat-containing protein
Bra011207	A01	AT4G30640 (E=1e-121) | F-box family protein (FBL19)
Bra011208	A01	AT4G30650 (E=9e-034) | hydrophobic protein, putative / low temperature and salt responsive protein, putative
Bra011209	A01	AT4G30660 (E=3e-022) | hydrophobic protein, putative / low temperature and salt responsive protein, putative
Bra011210	A01	AT4G29760 (E=8e-069) | unknown protein
Bra011211	A01	AT2G24050 (E=1e-251) | MIF4G domain-containing protein / MA3 domain-containing protein
Bra011212	A01	AT4G30700 (E=1e-276) | pentatricopeptide (PPR) repeat-containing protein
Bra011213	A01	AT4G30710 (E=5e-018) | unknown protein
Bra011214	A01	AT4G30780 (E=4e-032) | unknown protein
Bra011215	A01	AT1G55530 (E=3e-033) | zinc finger (C3HC4-type RING finger) family protein
Bra011216	A01
Bra011217	A01	AT1G12950 (E=4e-071) | MATE efflux family protein
Bra011218	A01	AT2G24050 (E=8e-107) | MIF4G domain-containing protein / MA3 domain-containing protein
Bra011219	A01	AT4G30710 (E=3e-228) | unknown protein
Bra011220	A01	AT4G30770 (E=1e-064) | unknown protein
Bra011221	A01	AT4G30780 (E=4e-257) | unknown protein
Bra011222	A01	AT4G30790 (E=0.0) | unknown protein
Bra011223	A01	AT4G30810 (E=1e-235) scpl29 | scpl29 (serine carboxypeptidase-like 29); serine-type carboxypeptidase
Bra011224	A01	AT4G30810 (E=1e-086) scpl29 | scpl29 (serine carboxypeptidase-like 29); serine-type carboxypeptidase
Bra011225	A01	AT4G30825 (E=0.0) | pentatricopeptide (PPR) repeat-containing protein
Bra011226	A01	AT4G30830 (E=2e-040) | unknown protein
Bra011227	A01	AT4G30840 (E=5e-013) | WD-40 repeat protein family
Bra011228	A01	AT4G30850 (E=1e-174) HHP2 | HHP2 (HEPTAHELICAL TRANSMEMBRANE PROTEIN2); receptor
Bra011229	A01	AT4G30880 (E=2e-049) | protease inhibitor/seed storage/lipid transfer protein (LTP) family protein
Bra011230	A01	AT4G30890 (E=5e-204) UBP24 | UBP24 (UBIQUITIN-SPECIFIC PROTEASE 24); ubiquitin thiolesterase/ ubiquitin-specific protease
Bra011231	A01	AT4G30900 (E=8e-167) | FUNCTIONS IN: molecular_function unknown; INVOLVED IN: biological_process unknown; LOCATED IN: plasma membrane; EXPRESSED IN: 23 plant structures; EXPRESSED DURING: 14 growth stages; CONTAINS InterPro DOMAIN/s: Endonuclease/exonuclease/phosphatase (InterPro:IPR005135); Has 408 Blast hits to 408 proteins in 132 species: Archae - 4; Bacteria - 213; Metazoa - 1; Fungi - 69; Pl…
Bra011232	A01	AT4G30920 (E=9e-275) | cytosol aminopeptidase family protein
Bra011233	A01	AT4G30930 (E=3e-074) NFD1 | NFD1 (NUCLEAR FUSION DEFECTIVE 1); RNA binding / structural constituent of ribosome
Bra011234	A01	unknown protein; FUNCTIONS IN: molecular_function unknown; INVOLVED IN: biological_process unknown; LOCATED IN: endomembrane system; EXPRESSED IN: leaf whorl, sepal, flower; EXPRESSED DURING: petal differentiation and expansion stage; Has 6 Blast hi /.../6 proteins in 2 species: Archae - 0; Bacteria - 0; Metazoa - 0; Fungi - 0; Plants - 6; Viruses - 0; Other Eukaryotes - 0 (source: NCBI BLink). […
Bra011235	A01	AT4G30950 (E=2e-251) FAD6, FADC, SFD4 | FAD6 (FATTY ACID DESATURASE 6); omega-6 fatty acid desaturase
Bra011236	A01	AT4G30960 (E=4e-224) CIPK6, SIP3, SNRK3.14, ATCIPK6 | SIP3 (SOS3-INTERACTING PROTEIN 3); ATP binding / kinase/ protein kinase/ protein serine/threonine kinase
Bra011237	A01	AT4G30980 (E=2e-076) | basic helix-loop-helix (bHLH) family protein
Bra011238	A01	AT4G30993 (E=4e-124) | unknown protein
Bra011239	A01	AT2G24280 (E=2e-233) | serine carboxypeptidase S28 family protein
Bra011240	A01	AT4G30996 (E=2e-077) | unknown protein
Bra011241	A01	AT4G31000 (E=1e-189) | calmodulin-binding protein
Bra011242	A01	AT4G31020 (E=3e-156) | unknown protein
Bra011243	A01	AT4G31040 (E=4e-209) | proton extrusion protein-related
Bra011244	A01	AT4G31050 (E=3e-132) | lipoyltransferase (LIP2p)
Bra011245	A01	AT4G31110 (E=3e-277) | kinase
Bra011246	A01	AT4G31110 (E=2e-159) | kinase
Bra011247	A01	AT4G31110 (E=6e-097) | kinase
Bra011248	A01	AT4G31130 (E=7e-094) | unknown protein
Bra011249	A01	AT4G31140 (E=7e-251) | glycosyl hydrolase family 17 protein
Bra011250	A01	AT4G31170 (E=6e-219) | protein kinase family protein
Bra011251	A01	AT4G31180 (E=2e-231) | aspartyl-tRNA synthetase, putative / aspartate--tRNA ligase, putative
Bra011252	A01	AT4G31200 (E=5e-226) | SWAP (Suppressor-of-White-APricot)/surp domain-containing protein
Bra011253	A01	AT4G31210 (E=0.0) | DNA topoisomerase family protein
Bra011254	A01	AT4G31240 (E=2e-209) | INVOLVED IN: cell redox homeostasis; LOCATED IN: cellular_component unknown; EXPRESSED IN: 21 plant structures; EXPRESSED DURING: 9 growth stages; CONTAINS InterPro DOMAIN/s: Thioredoxin fold (InterPro:IPR012335), Thioredoxin-like (InterPro:IPR017936), Thioredoxin-like fold (InterPro:IPR012336), C1-like (InterPro:IPR011424); BEST Arabidopsis thaliana protein match is: DC1 d…
Bra011255	A01	AT4G31250 (E=2e-284) | leucine-rich repeat transmembrane protein kinase, putative
Bra011256	A01	AT4G31290 (E=5e-129) | ChaC-like family protein
Bra011257	A01	AT4G31300 (E=7e-127) PBA1 | PBA1; endopeptidase/ peptidase/ threonine-type endopeptidase
Bra011258	A01	AT4G31320 (E=2e-079) | auxin-responsive protein, putative / small auxin up RNA (SAUR_C)
Bra011259	A01	AT4G31330 (E=8e-112) | unknown protein
Bra011260	A01	AT4G31340 (E=2e-182) | myosin heavy chain-related
Bra011261	A01
Bra011262	A01	AT4G31350 (E=2e-211) | unknown protein
Bra011263	A01	AT4G31360 (E=2e-039) | selenium binding
Bra011264	A01	AT4G31380 (E=2e-054) FLP1 | FLP1 (FPF1-LIKE PROTEIN 1)
Bra011265	A01	AT4G31380 (E=4e-054) FLP1 | FLP1 (FPF1-LIKE PROTEIN 1)
Bra011266	A01
Bra011267	A01	AT4G31380 (E=2e-054) FLP1 | FLP1 (FPF1-LIKE PROTEIN 1)
Bra011268	A01	AT4G31390 (E=0.0) | ABC1 family protein
Bra011269	A01	AT4G31410 (E=1e-057) | unknown protein
Bra011270	A01	AT2G24500 (E=3e-134) FZF | FZF; transcription factor
Bra011271	A01	AT4G31430 (E=3e-103) | unknown protein
Bra011272	A01	AT2G24530 (E=2e-098) | unknown protein
Bra011273	A01	AT2G20620 (E=1e-057) | unknown protein
Bra011274	A01	AT3G44780 (E=7e-021) | unknown protein
Bra011275	A01	AT4G31460 (E=2e-090) | ribosomal protein L28 family protein
Bra011276	A01	AT1G13080 (E=1e-170) CYP71B2 | CYP71B2 (CYTOCHROME P450 71B2); electron carrier/ heme binding / iron ion binding / monooxygenase/ oxygen binding
Bra011277	A01	AT4G32100 (E=6e-013) | galactosyltransferase
Bra011278	A01	AT4G32100 (E=2e-029) | galactosyltransferase
Bra011279	A01	AT4G32090 (E=3e-050) | galactosyltransferase
Bra011280	A01	AT1G13080 (E=5e-202) CYP71B2 | CYP71B2 (CYTOCHROME P450 71B2); electron carrier/ heme binding / iron ion binding / monooxygenase/ oxygen binding
Bra011281	A01	AT4G31540 (E=2e-269) ATEXO70G1 | ATEXO70G1 (exocyst subunit EXO70 family protein G1); protein binding
Bra011282	A01	AT4G31550 (E=8e-133) WRKY11, ATWRKY11 | WRKY11; calmodulin binding / transcription factor
Bra011283	A01	AT4G31570 (E=0.0) | unknown protein
Bra011284	A01	AT4G31590 (E=0.0) ATCSLC05, CSLC05, ATCSLC5 | ATCSLC5 (CELLULOSE-SYNTHASE LIKE C5); cellulose synthase/ transferase, transferring glycosyl groups
Bra011285	A01	AT4G31610 (E=9e-084) REM1, ATREM1 | REM1 (REPRODUCTIVE MERISTEM 1); DNA binding / transcription factor
Bra011286	A01	AT4G31620 (E=8e-091) | transcriptional factor B3 family protein
Bra011287	A01	AT4G31620 (E=1e-028) | transcriptional factor B3 family protein
Bra011288	A01	AT4G31630 (E=4e-165) | transcriptional factor B3 family protein
Bra011289	A01	AT4G31680 (E=3e-039) | transcriptional factor B3 family protein
Bra011290	A01	AT4G31670 (E=4e-263) UBP18 | UBP18 (UBIQUITIN-SPECIFIC PROTEASE 18); cysteine-type endopeptidase/ ubiquitin thiolesterase
Bra011291	A01	AT4G31700 (E=6e-100) RPS6 | RPS6 (RIBOSOMAL PROTEIN S6); structural constituent of ribosome
Bra011292	A01	AT1G77520 (E=7e-144) | O-methyltransferase family 2 protein
Bra011293	A01	AT4G31720 (E=7e-066) TAFII15, STG1 | TAFII15 (TBP-ASSOCIATED FACTOR II 15); RNA polymerase II transcription factor/ transcription factor
Bra011294	A01	AT4G31730 (E=2e-044) GDU1 | GDU1 (GLUTAMINE DUMPER 1)
Bra011295	A01	AT2G24765 (E=9e-093) ARF3, ARL1, ATARL1 | ARF3 (ADP-RIBOSYLATION FACTOR 3); protein binding
Bra011296	A01	AT4G31750 (E=1e-161) WIN2 | WIN2 (HOPW1-1-INTERACTING 2); protein serine/threonine phosphatase
Bra011297	A01	AT4G31780 (E=8e-253) MGD1, MGDA | MGD1 (MONOGALACTOSYL DIACYLGLYCEROL SYNTHASE 1); 1,2-diacylglycerol 3-beta-galactosyltransferase/ UDP-galactosyltransferase/ UDP-glycosyltransferase/ transferase, transferring glycosyl groups
Bra011298	A01	AT4G31790 (E=7e-140) | diphthine synthase, putative (DPH5)
Bra011299	A01	AT4G31800 (E=2e-122) WRKY18, ATWRKY18 | WRKY18; transcription factor
Bra011300	A01	AT3G43710 (E=3e-109) | kelch repeat-containing F-box family protein
Bra011301	A01	AT4G31820 (E=4e-247) ENP, NPY1, MAB4 | ENP (ENHANCER OF PINOID); protein binding / signal transducer
Bra011302	A01	AT4G31830 (E=4e-051) | unknown protein
Bra011303	A01	AT4G31840 (E=3e-062) | plastocyanin-like domain-containing protein
Bra011304	A01	AT4G31850 (E=0.0) PGR3 | PGR3 (PROTON GRADIENT REGULATION 3)
Bra011305	A01	AT4G31850 (E=5e-163) PGR3 | PGR3 (PROTON GRADIENT REGULATION 3)
Bra011306	A01	unknown protein; Has 30201 Blast hits to 17322 proteins in 780 species: Archae - 12; Bacteria - 1396; Metazoa - 17338; Fungi - 3422; Plants - 5037; Viruses - 0; Other Eukaryotes - 2996 (source: NCBI BLink). [Source:TAIR;Acc:AT4G31875](projected from arabidopsis_thaliana,AT4G31875)
Bra011307	A01	AT4G31880 (E=3e-178) | LOCATED IN: cytosol, chloroplast; EXPRESSED IN: 24 plant structures; EXPRESSED DURING: 14 growth stages; BEST Arabidopsis thaliana protein match is: binding (TAIR:AT1G15940.1); Has 114836 Blast hits to 56273 proteins in 1914 species: Archae - 187; Bacteria - 15478; Metazoa - 53116; Fungi - 16017; Plants - 4342; Viruses - 719; Other Eukaryotes - 24977 (source: NCBI BLink).
Bra011308	A01	AT4G31890 (E=9e-217) | armadillo/beta-catenin repeat family protein
Bra011309	A01	AT4G20095 (E=7e-034) | unknown protein
Bra011310	A01	AT2G25170 (E=1e-141) PKL, GYM, CHD3, CHR6, SSL2 | PKL (PICKLE); ATPase/ DNA binding / DNA helicase
Bra011311	A01	AT4G31900 (E=0.0) | chromatin remodeling factor, putative
Bra011312	A01	AT4G31980 (E=7e-095) | unknown protein
Bra011313	A01
Bra011314	A01	AT4G31990 (E=9e-249) ASP5, AAT3, ATAAT1 | ASP5 (ASPARTATE AMINOTRANSFERASE 5); L-aspartate:2-oxoglutarate aminotransferase
Bra011315	A01	AT4G32020 (E=6e-033) | unknown protein
Bra011316	A01	AT4G32030 (E=1e-066) | unknown protein
Bra011317	A01	AT4G32040 (E=4e-180) KNAT5 | KNAT5 (KNOTTED1-LIKE HOMEOBOX GENE 5); transcription activator/ transcription factor
Bra011318	A01	AT4G32050 (E=1e-272) | neurochondrin family protein
Bra011319	A01	AT4G32060 (E=6e-221) | calcium-binding EF hand family protein
Bra011320	A01	AT2G25290 (E=2e-287) | binding
Bra011321	A01	AT4G32090 (E=1e-042) | galactosyltransferase
Bra011322	A01	AT4G32100 (E=2e-030) | galactosyltransferase
Bra011323	A01	AT4G32110 (E=4e-023) | transferase, transferring glycosyl groups
Bra011324	A01	AT4G32120 (E=7e-172) | galactosyltransferase family protein
Bra011325	A01	AT4G32150 (E=5e-100) VAMP711, ATVAMP711 | ATVAMP711 (ARABIDOPSIS THALIANA VESICLE-ASSOCIATED MEMBRANE PROTEIN 711)
Bra011326	A01	AT4G32160 (E=0.0) | phox (PX) domain-containing protein
Bra011327	A01	AT4G32180 (E=0.0) ATPANK2 | ATPANK2 (PANTOTHENATE KINASE 2); pantothenate kinase
Bra011328	A01	AT4G32190 (E=6e-175) | centromeric protein-related
Bra011329	A01	AT4G32260 (E=2e-058) | ATP synthase family
Bra011330	A01	AT4G32250 (E=6e-289) | protein kinase family protein
Bra011331	A01	AT4G32270 (E=6e-089) | unknown protein
Bra011332	A01	AT4G32280 (E=5e-077) IAA29 | IAA29 (INDOLE-3-ACETIC ACID INDUCIBLE 29); transcription factor
Bra011333	A01	AT4G32285 (E=4e-268) | epsin N-terminal homology (ENTH) domain-containing protein / clathrin assembly protein-related
Bra011334	A01	AT4G32290 (E=2e-153) | unknown protein
Bra011335	A01	AT4G32295 (E=6e-085) | unknown protein
Bra011336	A01
Bra011337	A01	AT4G32300 (E=0.0) SD2-5 | SD2-5 (S-DOMAIN-2 5); carbohydrate binding / kinase/ protein kinase
Bra011338	A01	AT4G32330 (E=2e-120) | FUNCTIONS IN: molecular_function unknown; INVOLVED IN: biological_process unknown; LOCATED IN: cellular_component unknown; EXPRESSED IN: 23 plant structures; EXPRESSED DURING: 13 growth stages; CONTAINS InterPro DOMAIN/s: Targeting for Xklp2 (InterPro:IPR009675); BEST Arabidopsis thaliana protein match is: unknown protein (TAIR:AT2G25480.1); Has 4728 Blast hits to 3313 prot…
Bra011339	A01	AT4G32340 (E=3e-068) | EXPRESSED IN: 22 plant structures; EXPRESSED DURING: 13 growth stages; BEST Arabidopsis thaliana protein match is: binding (TAIR:AT1G80130.1); Has 2680 Blast hits to 1282 proteins in 184 species: Archae - 2; Bacteria - 433; Metazoa - 1247; Fungi - 71; Plants - 657; Viruses - 13; Other Eukaryotes - 257 (source: NCBI BLink).
Bra011340	A01	AT4G32350 (E=1e-025) | unknown protein
Bra011341	A01	AT4G32375 (E=1e-124) | glycoside hydrolase family 28 protein / polygalacturonase (pectinase) family protein
Bra011342	A01	AT1G62270 (E=5e-051) | F-box family protein
Bra011343	A01	AT4G32390 (E=6e-166) | phosphate translocator-related
Bra011344	A01	AT4G32400 (E=2e-144) SHS1, ATBT1 | SHS1 (SODIUM HYPERSENSITIVE 1); binding / nucleotide transmembrane transporter/ transporter
Bra011345	A01	AT4G32410 (E=0.0) CESA1, RSW1 | CESA1 (CELLULOSE SYNTHASE 1); cellulose synthase/ transferase, transferring glycosyl groups
Bra011346	A01	AT4G32420 (E=6e-101) | peptidyl-prolyl cis-trans isomerase cyclophilin-type family protein
Bra011347	A01	AT4G32430 (E=0.0) | pentatricopeptide (PPR) repeat-containing protein
Bra011348	A01	AT4G32450 (E=5e-189) | pentatricopeptide (PPR) repeat-containing protein
Bra011349	A01	AT4G32460 (E=5e-201) | FUNCTIONS IN: molecular_function unknown; INVOLVED IN: biological_process unknown; LOCATED IN: plant-type cell wall; EXPRESSED IN: 24 plant structures; EXPRESSED DURING: 15 growth stages; CONTAINS InterPro DOMAIN/s: Protein of unknown function DUF642 (InterPro:IPR006946), Galactose-binding like (InterPro:IPR008979); BEST Arabidopsis thaliana protein match is: unknown protei…
Bra011350	A01	AT4G32470 (E=3e-043) | ubiquinol-cytochrome C reductase complex 14 kDa protein, putative
Bra011351	A01	AT4G32500 (E=0.0) AKT5 | AKT5; cyclic nucleotide binding / inward rectifier potassium channel
Bra011352	A01	AT2G25610 (E=2e-075) | H+-transporting two-sector ATPase, C subunit family protein
Bra011353	A01	AT4G29250 (E=1e-200) | transferase family protein
Bra011354	A01	AT4G32540 (E=3e-214) YUC, YUC1 | YUC1 (YUCCA 1); FAD binding / NADP or NADPH binding / flavin-containing monooxygenase/ oxidoreductase
Bra011355	A01	AT4G32551 (E=9e-294) LUG, RON2 | LUG (LEUNIG); protein binding / protein heterodimerization/ transcription repressor
Bra011356	A01	AT4G32560 (E=2e-114) | paramyosin-related
Bra011357	A01	AT4G32570 (E=4e-122) TIFY8 | TIFY8 (TIFY DOMAIN PROTEIN 8)
Bra011358	A01	AT4G32590 (E=3e-062) | ferredoxin-related
Bra011359	A01	AT4G32600 (E=9e-175) | zinc finger (C3HC4-type RING finger) family protein
Bra011360	A01	AT4G32605 (E=7e-097) | LOCATED IN: mitochondrion; EXPRESSED IN: 21 plant structures; EXPRESSED DURING: 12 growth stages; CONTAINS InterPro DOMAIN/s: Mitochondrial glycoprotein (InterPro:IPR003428); BEST Arabidopsis thaliana protein match is: mitochondrial glycoprotein family protein / MAM33 family protein (TAIR:AT3G55605.1); Has 195 Blast hits to 195 proteins in 67 species: Archae - 0; Bacteria -…
Bra011361	A01	AT4G32610 (E=4e-040) | unknown protein
Bra011362	A01
Bra011363	A01	AT1G25570 (E=2e-032) | leucine-rich repeat protein-related
Bra011364	A01	AT4G32620 (E=0.0) | nucleic acid binding
Bra011365	A01	AT4G32630 (E=2e-206) | ARF GTPase activator/ zinc ion binding
Bra011366	A01	AT3G44340 (E=0.0) CEF | CEF (clone eighty-four); protein binding / transporter/ zinc ion binding
Bra011367	A01	AT4G32650 (E=3e-292) ATKC1, KAT3 | ATKC1 (ARABIDOPSIS THALIANA K+ RECTIFYING CHANNEL 1); cyclic nucleotide binding / inward rectifier potassium channel
Bra011368	A01	AT4G32660 (E=7e-217) AME3 | AME3; ATP binding / kinase/ protein kinase/ protein serine/threonine kinase/ protein tyrosine kinase
Bra011369	A01	AT4G32670 (E=5e-147) | zinc ion binding
Bra011370	A01	AT4G32670 (E=7e-083) | zinc ion binding
Bra011371	A01	AT4G32680 (E=7e-082) | unknown protein
Bra011372	A01	AT4G32700 (E=0.0) | DNA-directed DNA polymerase family protein
Bra011373	A01
Bra011374	A01	AT4G32710 (E=6e-177) | ATP binding / kinase/ protein kinase/ protein serine/threonine kinase/ protein tyrosine kinase
Bra011375	A01	AT4G32720 (E=5e-178) AtLa1 | AtLa1 (Arabidopsis thaliana La protein 1); RNA binding
Bra011376	A01	AT4G32730 (E=2e-144) PC-MYB1, MYB3R-1, ATMYB3R-1, ATMYB3R1, MYB3R1 | PC-MYB1; DNA binding / transcription coactivator/ transcription factor
Bra011377	A01	AT4G32750 (E=5e-068) | unknown protein
Bra011378	A01	AT4G32760 (E=2e-242) | protein transporter
Bra011379	A01	AT3G17710 (E=2e-056) | F-box family protein
Bra011380	A01
Bra011381	A01	AT4G32605 (E=1e-015) | LOCATED IN: mitochondrion; EXPRESSED IN: 21 plant structures; EXPRESSED DURING: 12 growth stages; CONTAINS InterPro DOMAIN/s: Mitochondrial glycoprotein (InterPro:IPR003428); BEST Arabidopsis thaliana protein match is: mitochondrial glycoprotein family protein / MAM33 family protein (TAIR:AT3G55605.1); Has 195 Blast hits to 195 proteins in 67 species: Archae - 0; Bacteria -…
Bra011382	A01	AT4G32780 (E=8e-110) | phosphoinositide binding
Bra011383	A01	AT4G32800 (E=6e-074) | AP2 domain-containing transcription factor TINY, putative
Bra011384	A01	AT4G32810 (E=4e-301) CCD8, MAX4, ATCCD8 | CCD8 (CAROTENOID CLEAVAGE DIOXYGENASE 8); oxidoreductase, acting on single donors with incorporation of molecular oxygen, incorporation of two atoms of oxygen
Bra011385	A01	AT4G32820 (E=0.0) | binding
Bra011386	A01	AT4G32830 (E=1e-159) AtAUR1 | AtAUR1 (ATAURORA1); histone kinase(H3-S10 specific) / kinase/ protein serine/threonine kinase
Bra011387	A01	AT4G32840 (E=2e-254) PFK6 | PFK6 (PHOSPHOFRUCTOKINASE 6); 6-phosphofructokinase
Bra011388	A01	AT4G32850 (E=5e-192) nPAP | nPAP (NUCLEAR POLY(A) POLYMERASE); nucleotidyltransferase/ protein binding
Bra011389	A01	AT4G32860 (E=4e-083) | unknown protein
Bra011390	A01
Bra011391	A01	AT4G32870 (E=4e-068) | unknown protein
Bra011392	A01	AT4G32880 (E=0.0) ATHB-8, ATHB8 | ATHB-8 (HOMEOBOX GENE 8); DNA binding / transcription factor
Bra011393	A01	AT4G32890 (E=1e-117) | zinc finger (GATA type) family protein
Bra011394	A01	AT4G32900 (E=3e-091) | aminoacyl-tRNA hydrolase
Bra011395	A01	AT4G32910 (E=0.0) | INVOLVED IN: biological_process unknown; LOCATED IN: cellular_component unknown; EXPRESSED IN: 23 plant structures; EXPRESSED DURING: 13 growth stages; CONTAINS InterPro DOMAIN/s: Nucleoporin, Nup85-like (InterPro:IPR011502); Has 161 Blast hits to 158 proteins in 60 species: Archae - 0; Bacteria - 0; Metazoa - 128; Fungi - 10; Plants - 21; Viruses - 0; Other Eukaryotes - 2 (so…
Bra011396	A01	AT4G32920 (E=0.0) | glycine-rich protein
Bra011397	A01	AT4G32930 (E=1e-095) | unknown protein
Bra011398	A01	AT4G32940 (E=1e-234) GAMMA-VPE, GAMMAVPE | GAMMA-VPE (GAMMA VACUOLAR PROCESSING ENZYME); cysteine-type endopeptidase
Bra011399	A01
Bra011400	A01
Bra011401	A01
Bra011402	A01
Bra011403	A01	AT4G32980 (E=1e-179) ATH1 | ATH1 (ARABIDOPSIS THALIANA HOMEOBOX GENE 1); DNA binding / sequence-specific DNA binding / transcription factor
Bra011404	A01	AT4G33000 (E=1e-084) CBL10, ATCBL10 | CBL10 (CALCINEURIN B-LIKE 10); calcium ion binding
Bra011405	A01	AT4G33010 (E=0.0) AtGLDP1 | AtGLDP1 (Arabidopsis thaliana glycine decarboxylase P-protein 1); catalytic/ glycine dehydrogenase (decarboxylating)/ pyridoxal phosphate binding
Bra011406	A01	AT4G33020 (E=2e-145) ZIP9, ATZIP9 | ZIP9; cation transmembrane transporter/ metal ion transmembrane transporter
Bra011407	A01	AT4G33030 (E=8e-247) SQD1 | SQD1; UDPsulfoquinovose synthase/ sulfotransferase
Bra011408	A01	AT4G33040 (E=7e-056) | glutaredoxin family protein
Bra011409	A01	AT4G33050 (E=2e-220) EDA39 | EDA39 (embryo sac development arrest 39); calmodulin binding
Bra011410	A01	AT4G33060 (E=2e-165) | peptidyl-prolyl cis-trans isomerase cyclophilin-type family protein
Bra011411	A01	AT4G33080 (E=1e-292) | protein kinase, putative
Bra011412	A01	AT4G33090 (E=0.0) APM1, ATAPM1 | APM1 (AMINOPEPTIDASE M1); aminopeptidase
Bra011413	A01	AT4G33100 (E=3e-038) | FUNCTIONS IN: molecular_function unknown; INVOLVED IN: biological_process unknown; LOCATED IN: cellular_component unknown; EXPRESSED IN: 23 plant structures; EXPRESSED DURING: 15 growth stages; CONTAINS InterPro DOMAIN/s: Mitochondrial distribution and morphology family 35/apoptosis (InterPro:IPR007918); Has 160 Blast hits to 160 proteins in 70 species: Archae - 0; Bacteria…
Bra011414	A01	AT4G33110 (E=8e-176) | coclaurine N-methyltransferase, putative
Bra011415	A01	AT1G59540 (E=6e-038) ZCF125 | ZCF125; ATP binding / microtubule motor
Bra011416	A01	AT4G33130 (E=1e-100) | FUNCTIONS IN: molecular_function unknown; INVOLVED IN: biological_process unknown; LOCATED IN: chloroplast; EXPRESSED IN: 9 plant structures; EXPRESSED DURING: 6 growth stages; BEST Arabidopsis thaliana protein match is: transcription factor (TAIR:AT3G13000.2); Has 77 Blast hits to 77 proteins in 7 species: Archae - 0; Bacteria - 0; Metazoa - 0; Fungi - 0; Plants - 77; Viru…
Bra011417	A01	AT4G33140 (E=2e-118) | unknown protein
Bra011418	A01	AT4G33145 (E=4e-014) | unknown protein
Bra011419	A01	AT4G33145 (E=8e-014) | unknown protein
Bra011420	A01	AT4G33145 (E=1e-010) | unknown protein
Bra011421	A01	AT4G33145 (E=4e-014) | unknown protein
Bra011422	A01	AT4G33150 (E=0.0) | lysine-ketoglutarate reductase/saccharopine dehydrogenase bifunctional enzyme
Bra011423	A01	AT4G33160 (E=8e-184) | ubiquitin-protein ligase
Bra011424	A01	AT4G33170 (E=0.0) | pentatricopeptide (PPR) repeat-containing protein
Bra011425	A01	AT4G33180 (E=8e-156) | hydrolase, alpha/beta fold family protein
Bra011426	A01	AT4G33200 (E=0.0) XI-I, ATXI-I, XI-15 | XI-I; motor/ protein binding
Bra011427	A01	AT4G33210 (E=5e-168) | F-box family protein (FBL15)
Bra011428	A01	AT4G33220 (E=4e-252) PME44, ATPME44 | enzyme inhibitor/ pectinesterase
Bra011429	A01	AT4G33240 (E=0.0) | 1-phosphatidylinositol-4-phosphate 5-kinase/ ATP binding / phosphatidylinositol phosphate kinase/ protein binding / zinc ion binding
Bra011430	A01	AT4G33270 (E=1e-249) CDC20.1 | CDC20.1; signal transducer
Bra011431	A01	AT4G33300 (E=6e-120) ADR1-L1 | ADR1-L1 (ADR1-like 1); ATP binding / protein binding
Bra011432	A01	AT5G04720 (E=2e-277) ADR1-L2 | ADR1-L2 (ADR1-like 2); ATP binding / nucleoside-triphosphatase/ nucleotide binding / protein binding
Bra011433	A01	AT4G33330 (E=1e-307) PGSIP3 | transferase, transferring glycosyl groups
Bra011434	A01	AT4G33350 (E=3e-124) | chloroplast inner membrane import protein Tic22, putative
Bra011435	A01	AT4G33380 (E=3e-132) | unknown protein
Bra011436	A01	AT4G33400 (E=7e-310) | dem protein-related / defective embryo and meristems protein-related
Bra011437	A01	AT4G33410 (E=2e-195) | signal peptide peptidase family protein
Bra011438	A01	AT4G33420 (E=5e-145) | peroxidase, putative
Bra011439	A01	AT4G33430 (E=2e-198) BAK1, RKS10, SERK3, ELG, ATSERK3, ATBAK1 | BAK1 (BRI1-ASSOCIATED RECEPTOR KINASE); kinase/ protein binding / protein heterodimerization/ protein serine/threonine kinase
Bra011440	A01	AT4G33440 (E=7e-224) | glycoside hydrolase family 28 protein / polygalacturonase (pectinase) family protein
Bra011441	A01	AT4G33450 (E=1e-119) ATMYB69, MYB69 | MYB69 (MYB DOMAIN PROTEIN 69); DNA binding / transcription activator/ transcription factor
Bra011442	A01	AT4G33460 (E=8e-115) ATNAP13, EMB2751 | ATNAP13; transporter
Bra011443	A01	AT4G33467 (E=3e-036) | unknown protein
Bra011444	A01	AT4G33470 (E=2e-210) hda14, ATHDA14 | hda14 (histone deacetylase 14); histone deacetylase
Bra011445	A01	AT4G33480 (E=3e-120) | unknown protein
Bra011446	A01	AT4G33490 (E=2e-200) | aspartic-type endopeptidase
Bra011447	A01	AT4G33495 (E=8e-187) RPD1 | RPD1 (ROOT PRIMORDIUM DEFECTIVE 1); ubiquitin thiolesterase
Bra011448	A01	AT4G33500 (E=1e-153) | protein phosphatase 2C-related / PP2C-related
Bra011449	A01	AT4G33510 (E=2e-242) DHS2 | DHS2 (3-deoxy-d-arabino-heptulosonate 7-phosphate synthase); 3-deoxy-7-phosphoheptulonate synthase
Bra011450	A01	AT4G33520 (E=0.0) PAA1, HMA6 | PAA1 (P-TYPE ATP-ASE 1); ATPase, coupled to transmembrane movement of ions, phosphorylative mechanism / copper ion transmembrane transporter
Bra011451	A01	AT4G33530 (E=0.0) KUP5 | KUP5; potassium ion transmembrane transporter
Bra011452	A01	AT4G33540 (E=4e-023) | metallo-beta-lactamase family protein
Bra011453	A01	AT1G29090 (E=5e-104) | peptidase C1A papain family protein
Bra011454	A01	AT4G33580 (E=2e-127) ATBCA5, BCA5 | carbonic anhydrase family protein / carbonate dehydratase family protein
Bra011455	A01	AT4G33620 (E=5e-288) | Ulp1 protease family protein
Bra011456	A01	AT4G33625 (E=2e-082) | unknown protein
Bra011457	A01	AT4G33640 (E=1e-030) | unknown protein
Bra011458	A01	AT4G33650 (E=0.0) ADL2, DRP3A | DRP3A (DYNAMIN-RELATED PROTEIN 3A); GTP binding / GTPase/ phosphoinositide binding
Bra011459	A01
Bra011460	A01	AT4G33666 (E=2e-010) | unknown protein
Bra011461	A01	AT4G33680 (E=2e-237) AGD2 | AGD2 (ABERRANT GROWTH AND DEATH 2); L,L-diaminopimelate aminotransferase/ transaminase
Bra011462	A01	AT4G33690 (E=7e-070) | unknown protein
Bra011463	A01	AT4G33700 (E=1e-214) | CBS domain-containing protein
Bra011464	A01	AT4G33720 (E=5e-077) | pathogenesis-related protein, putative
Bra011465	A01	AT4G33730 (E=8e-083) | pathogenesis-related protein, putative
Bra011466	A01	AT4G33740 (E=3e-042) | unknown protein
Bra011467	A01	AT4G33760 (E=2e-290) | tRNA synthetase class II (D, K and N) family protein
Bra011468	A01	AT4G33770 (E=2e-180) | inositol 1,3,4-trisphosphate 5/6-kinase family protein
Bra011469	A01	AT4G33780 (E=3e-066) | FUNCTIONS IN: molecular_function unknown; INVOLVED IN: biological_process unknown; LOCATED IN: chloroplast; EXPRESSED IN: 24 plant structures; EXPRESSED DURING: 15 growth stages; BEST Arabidopsis thaliana protein match is: SHW1 (SHORT HYPOCOTYL IN WHITE LIGHT1) (TAIR:AT1G69935.1); Has 20 Blast hits to 20 proteins in 5 species: Archae - 0; Bacteria - 0; Metazoa - 0; Fungi - …
Bra011470	A01	AT4G33790 (E=3e-218) CER4, G7, FAR3 | CER4 (ECERIFERUM 4); fatty acyl-CoA reductase (alcohol-forming)/ oxidoreductase, acting on the CH-CH group of donors
Bra011472	A01	AT5G23630 (E=1e-053) | ATPase E1-E2 type family protein / haloacid dehalogenase-like hydrolase familiy protein
Bra011473	A01	AT5G23630 (E=9e-049) | ATPase E1-E2 type family protein / haloacid dehalogenase-like hydrolase familiy protein
Bra011474	A01	AT4G33800 (E=2e-048) | unknown protein
Bra011475	A01	AT4G33870 (E=2e-096) | peroxidase, putative
Bra011476	A01	AT4G33880 (E=4e-131) | basic helix-loop-helix (bHLH) family protein
Bra011477	A01	AT3G44010 (E=3e-028) | 40S ribosomal protein S29 (RPS29B)
Bra011478	A01	AT4G33925 (E=6e-067) | unknown protein
Bra011479	A01	AT4G33940 (E=4e-089) | zinc finger (C3HC4-type RING finger) family protein
Bra011480	A01	AT4G33945 (E=3e-179) | armadillo/beta-catenin repeat family protein
Bra011481	A01	AT4G33950 (E=3e-191) OST1, SNRK2-6, SRK2E, SNRK2.6, P44 | OST1 (OPEN STOMATA 1); calcium-dependent protein serine/threonine kinase/ kinase/ protein kinase
Bra011482	A01	AT4G33960 (E=2e-015) | unknown protein
Bra011483	A01	AT4G33970 (E=8e-209) | protein binding / structural constituent of cell wall
Bra011484	A01	AT4G33980 (E=1e-042) | unknown protein
Bra011485	A01	AT4G34000 (E=1e-063) ABF3, DPBF5 | ABF3 (ABSCISIC ACID RESPONSIVE ELEMENTS-BINDING FACTOR 3); DNA binding / protein binding / transcription activator/ transcription factor
Bra011486	A01	AT4G34020 (E=2e-188) | DJ-1 family protein
Bra011487	A01	AT4G34100 (E=0.0) | protein binding / zinc ion binding
Bra011488	A01	AT4G34110 (E=2e-264) PAB2, PABP2, ATPAB2 | PAB2 (POLY(A) BINDING 2); RNA binding / translation initiation factor
Bra011489	A01	AT4G34120 (E=4e-092) LEJ1, CDCP1 | LEJ1 (LOSS OF THE TIMING OF ET AND JA BIOSYNTHESIS 1)
Bra011490	A01	AT4G34131 (E=2e-204) UGT73B3 | UGT73B3 (UDP-glucosyl transferase 73B3); UDP-glycosyltransferase/ abscisic acid glucosyltransferase/ quercetin 3-O-glucosyltransferase/ transferase, transferring hexosyl groups
Bra011491	A01	AT3G44713 (E=1e-010) | unknown protein
Bra011492	A01	AT4G34131 (E=8e-212) UGT73B3 | UGT73B3 (UDP-glucosyl transferase 73B3); UDP-glycosyltransferase/ abscisic acid glucosyltransferase/ quercetin 3-O-glucosyltransferase/ transferase, transferring hexosyl groups
Bra011493	A01	AT4G34138 (E=2e-226) UGT73B1 | UGT73B1 (UDP-glucosyl transferase 73B1); UDP-glycosyltransferase/ abscisic acid glucosyltransferase/ quercetin 3-O-glucosyltransferase/ quercetin 7-O-glucosyltransferase
Bra011494	A01	AT4G34140 (E=1e-090) | nucleic acid binding
Bra011500	A01	AT4G34150 (E=2e-070) | C2 domain-containing protein
Bra011501	A01	AT4G34160 (E=2e-149) CYCD3;1, CYCD3 | CYCD3;1 (CYCLIN D3;1); cyclin-dependent protein kinase regulator/ protein binding
Bra011502	A01
Bra011503	A01	AT2G17305 (E=1e-078) | FUNCTIONS IN: molecular_function unknown; INVOLVED IN: biological_process unknown; LOCATED IN: cellular_component unknown; CONTAINS InterPro DOMAIN/s: FBD (InterPro:IPR013596), FBD-like (InterPro:IPR006566); BEST Arabidopsis thaliana protein match is: F-box family protein (TAIR:AT5G54820.1); Has 41 Blast hits to 26 proteins in 2 species: Archae - 0; Bacteria - 0; Metazoa - …
Bra011504	A01	AT3G42050 (E=2e-150) | vacuolar ATP synthase subunit H family protein
Bra011505	A01	AT4G34190 (E=7e-039) SEP1 | SEP1 (STRESS ENHANCED PROTEIN 1); chlorophyll binding
Bra011506	A01	AT4G34200 (E=3e-289) EDA9 | EDA9 (embryo sac development arrest 9); ATP binding
Bra011507	A01	AT4G34215 (E=2e-124) | hydrolase
Bra011508	A01	AT4G34220 (E=0.0) | leucine-rich repeat transmembrane protein kinase, putative
Bra011509	A01	AT3G57230 (E=1e-059) AGL16 | AGL16 (AGAMOUS-LIKE 16); transcription factor
Bra011510	A01	AT4G34230 (E=2e-159) CAD5, ATCAD5, CAD-5 | ATCAD5 (CINNAMYL ALCOHOL DEHYDROGENASE 5); cinnamyl-alcohol dehydrogenase
Bra011511	A01	AT4G34240 (E=2e-271) ALDH3I1, ALDH3 | ALDH3I1 (ALDEHYDE DEHYDROGENASE 3|1); 3-chloroallyl aldehyde dehydrogenase/ aldehyde dehydrogenase (NAD)
Bra011512	A01	AT1G22050 (E=2e-022) MUB6 | MUB6 (MEMBRANE-ANCHORED UBIQUITIN-FOLD PROTEIN 6 PRECURSOR)
Bra011513	A01	AT4G34250 (E=5e-222) KCS16 | KCS16 (3-KETOACYL-COA SYNTHASE 16); acyltransferase/ catalytic/ transferase, transferring acyl groups other than amino-acyl groups
Bra011514	A01	AT4G34260 (E=0.0) FUC95A | FUC95A; 1,2-alpha-L-fucosidase
Bra011515	A01	AT2G15000 (E=7e-019) | unknown protein
Bra011516	A01	AT4G34270 (E=1e-125) | TIP41-like family protein
Bra011517	A01	AT3G25580 (E=1e-104) | thioredoxin-related
Bra011518	A01	AT4G34280 (E=2e-219) | transducin family protein / WD-40 repeat family protein
Bra011519	A01	AT4G34290 (E=2e-051) | SWIB complex BAF60b domain-containing protein
Bra011520	A01	AT4G34310 (E=0.0) | unknown protein
Bra011521	A01	AT4G34340 (E=3e-108) TAF8 | TAF8 (TBP-ASSOCIATED FACTOR 8); DNA binding
Bra011522	A01	AT4G34350 (E=2e-246) CLB6, ISPH, HDR | HDR (4-HYDROXY-3-METHYLBUT-2-ENYL DIPHOSPHATE REDUCTASE); 4-hydroxy-3-methylbut-2-en-1-yl diphosphate reductase/ 4-hydroxy-3-methylbut-2-en-1-yl diphosphate synthase
Bra011523	A01	AT4G34360 (E=6e-127) | protease-related
Bra011524	A01	AT4G34370 (E=4e-305) ATARI1, ARI1 | ARI1 (ARIADNE); protein binding / zinc ion binding
Bra011525	A01	AT4G34380 (E=4e-224) | transducin family protein / WD-40 repeat family protein
Bra011526	A01	AT4G34390 (E=2e-306) XLG2 | XLG2 (extra-large GTP-binding protein 2); guanyl nucleotide binding / signal transducer
Bra011527	A01	AT4G34390 (E=6e-033) XLG2 | XLG2 (extra-large GTP-binding protein 2); guanyl nucleotide binding / signal transducer
Bra011528	A01	AT3G52380 (E=1e-017) CP33, PDE322 | CP33; RNA binding
Bra011529	A01	AT4G34410 (E=7e-075) RRTF1 | RRTF1 ({REDOX RESPONSIVE TRANSCRIPTION FACTOR 1); DNA binding / transcription factor
Bra011530	A01	AT4G34412 (E=3e-084) | FUNCTIONS IN: molecular_function unknown; INVOLVED IN: biological_process unknown; LOCATED IN: cellular_component unknown; CONTAINS InterPro DOMAIN/s: Kinase binding protein CGI-121 (InterPro:IPR013926); Has 194 Blast hits to 194 proteins in 96 species: Archae - 0; Bacteria - 4; Metazoa - 78; Fungi - 77; Plants - 19; Viruses - 0; Other Eukaryotes - 16 (source: NCBI BLink).
Bra011531	A01	AT4G34420 (E=1e-043) | unknown protein
Bra011532	A01	AT4G34420 (E=3e-172) | unknown protein
Bra011533	A01	AT4G34430 (E=0.0) CHB3, ATSWI3D | CHB3; DNA binding / transcription factor/ zinc ion binding
Bra011534	A01	AT4G34440 (E=1e-218) | protein kinase family protein
Bra011535	A01	AT4G34450 (E=0.0) | coatomer gamma-2 subunit, putative / gamma-2 coat protein, putative / gamma-2 COP, putative
Bra011536	A01	AT4G34460 (E=6e-207) AGB1, ELK4, ATAGB1 | AGB1 (GTP BINDING PROTEIN BETA 1); GTPase/ nucleotide binding / protein binding
Bra011537	A01	AT4G34480 (E=2e-217) | catalytic/ cation binding / hydrolase, hydrolyzing O-glycosyl compounds
Bra011538	A01	AT4G34490 (E=1e-217) ATCAP1, CAP 1, CAP1 | ATCAP1 (ARABIDOPSIS THALIANA CYCLASE ASSOCIATED PROTEIN 1); actin binding
Bra011539	A01	AT4G34500 (E=2e-202) | protein kinase family protein
Bra011540	A01	AT4G34530 (E=3e-100) CIB1 | CIB1 (CRYPTOCHROME-INTERACTING BASIC-HELIX-LOOP-HELIX 1); DNA binding / transcription factor
Bra011541	A01	AT4G34540 (E=7e-141) | isoflavone reductase family protein
Bra011542	A01	AT4G34560 (E=1e-062) | unknown protein
Bra011543	A01	AT2G16370 (E=2e-257) THY-1 | THY-1 (THYMIDYLATE SYNTHASE 1); dihydrofolate reductase/ thymidylate synthase
Bra011544	A01	AT4G34580 (E=7e-126) COW1, SRH1 | COW1 (CAN OF WORMS1); phosphatidylinositol transporter/ transporter
Bra011545	A01	AT4G34590 (E=5e-048) ATB2, GBF6, AtbZIP11, BZIP11 | GBF6 (G-BOX BINDING FACTOR 6); DNA binding / protein heterodimerization/ transcription factor
Bra011546	A01	AT4G34620 (E=4e-056) SSR16 | SSR16 (SMALL SUBUNIT RIBOSOMAL PROTEIN 16); structural constituent of ribosome
Bra011547	A01	AT4G34630 (E=2e-016) | unknown protein
Bra011548	A01	AT4G34640 (E=4e-159) SQS1, ERG9 | SQS1 (SQUALENE SYNTHASE 1); farnesyl-diphosphate farnesyltransferase
Bra011549	A01	AT4G34650 (E=9e-194) SQS2 | SQS2 (SQUALENE SYNTHASE 2); farnesyl-diphosphate farnesyltransferase
Bra011550	A01	AT4G34660 (E=2e-190) | SH3 domain-containing protein 2 (SH3P2)
Bra011551	A01	AT4G34670 (E=5e-119) | 40S ribosomal protein S3A (RPS3aB)
Bra011552	A01	AT4G34680 (E=2e-100) | GATA transcription factor 3, putative (GATA-3)
Bra011553	A01	AT4G34700 (E=5e-065) | complex 1 family protein / LVR family protein
Bra011554	A01	AT4G34710 (E=3e-290) ADC2, SPE2, ATADC2 | ADC2 (ARGININE DECARBOXYLASE 2); arginine decarboxylase
Bra011555	A01	AT4G34710 (E=2e-295) ADC2, SPE2, ATADC2 | ADC2 (ARGININE DECARBOXYLASE 2); arginine decarboxylase
Bra011556	A01	AT4G38920 (E=5e-060) AVA-P3, ATVHA-C3 | ATVHA-C3 (VACUOLAR-TYPE H(+)-ATPASE C3); ATPase
Bra011557	A01	AT4G34730 (E=4e-100) | ribosome-binding factor A family protein
Bra011558	A01	AT4G34740 (E=2e-280) ATASE2, CIA1, ATPURF2 | ATASE2 (GLN PHOSPHORIBOSYL PYROPHOSPHATE AMIDOTRANSFERASE 2); amidophosphoribosyltransferase
Bra011559	A01	AT4G34750 (E=4e-062) | auxin-responsive protein, putative / small auxin up RNA (SAUR_E)
Bra011560	A01	AT4G34760 (E=4e-057) | auxin-responsive family protein
Bra011561	A01	AT4G34770 (E=2e-050) | auxin-responsive family protein
Bra011562	A01	AT4G34790 (E=2e-047) | auxin-responsive family protein
Bra011563	A01	AT4G34800 (E=7e-047) | auxin-responsive family protein
Bra011564	A01	AT4G34810 (E=8e-050) | auxin-responsive family protein
Bra011565	A01	AT4G34830 (E=0.0) | LOCATED IN: chloroplast; EXPRESSED IN: 21 plant structures; EXPRESSED DURING: 13 growth stages; CONTAINS InterPro DOMAIN/s: Pentatricopeptide repeat (InterPro:IPR002885); BEST Arabidopsis thaliana protein match is: EMB2745 (EMBRYO DEFECTIVE 2745) (TAIR:AT5G39710.1); Has 19818 Blast hits to 5849 proteins in 171 species: Archae - 3; Bacteria - 16; Metazoa - 570; Fungi - 397; Pla…
Bra011566	A01	AT4G34850 (E=8e-213) | chalcone and stilbene synthase family protein
Bra011567	A01	AT4G34860 (E=0.0) | beta-fructofuranosidase, putative / invertase, putative / saccharase, putative / beta-fructosidase, putative
Bra011568	A01	AT4G34870 (E=3e-070) ROC5, ATCYP1 | ROC5 (ROTAMASE CYCLOPHILIN 5); peptidyl-prolyl cis-trans isomerase
Bra011569	A01	AT4G34880 (E=3e-072) | amidase family protein
Bra011570	A01	AT4G34890 (E=0.0) ATXDH1, XDH1 | XDH1 (XANTHINE DEHYDROGENASE 1); xanthine dehydrogenase
Bra011571	A01	AT4G34910 (E=5e-231) | DEAD/DEAH box helicase, putative (RH16)
Bra011572	A01	AT4G34940 (E=0.0) ARO1 | ARO1 (ARMADILLO REPEAT ONLY 1); binding
Bra011573	A01	AT2G16660 (E=2e-226) | nodulin family protein
Bra011574	A01	AT4G34960 (E=3e-113) | peptidyl-prolyl cis-trans isomerase, putative / cyclophilin, putative / rotamase, putative
Bra011575	A01	AT4G34970 (E=9e-072) ADF9 | ADF9 (ACTIN DEPOLYMERIZING FACTOR 9); actin binding
Bra011576	A01	AT2G16720 (E=1e-083) MYB7, ATMYB7, ATY49 | MYB7 (MYB DOMAIN PROTEIN 7); DNA binding / transcription factor
Bra011577	A01	AT4G35010 (E=0.0) BGAL11 | BGAL11 (beta-galactosidase 11); beta-galactosidase
Bra011578	A01	AT4G35020 (E=2e-100) ARAC3, ROP6, RHO1PS, ATROP6 | ARAC3 (ARABIDOPSIS RAC-LIKE 3); GTP binding / GTPase
Bra011579	A01	AT4G35030 (E=3e-074) | protein kinase family protein
Bra011580	A01	AT4G35040 (E=2e-084) | bZIP transcription factor family protein
Bra011581	A01	AT4G35060 (E=1e-082) | heavy-metal-associated domain-containing protein / copper chaperone (CCH)-related
Bra011582	A01	AT4G35070 (E=1e-042) | FUNCTIONS IN: molecular_function unknown; INVOLVED IN: biological_process unknown; LOCATED IN: cellular_component unknown; EXPRESSED IN: 11 plant structures; EXPRESSED DURING: 8 growth stages; BEST Arabidopsis thaliana protein match is: SBP1 (s-ribonuclease binding protein 1); protein binding / zinc ion binding (TAIR:AT1G45976.1); Has 495 Blast hits to 488 proteins in 78 sp…
Bra011583	A01	AT4G35080 (E=1e-132) | high-affinity nickel-transport family protein
Bra011584	A01	AT4G35090 (E=1e-290) CAT2 | CAT2 (CATALASE 2); catalase
Bra011585	A01	AT4G35100 (E=3e-157) PIP3, PIP3A, PIP2;7, SIMIP | PIP3 (PLASMA MEMBRANE INTRINSIC PROTEIN 3); water channel
Bra011586	A01	AT4G35110 (E=1e-073) | FUNCTIONS IN: molecular_function unknown; INVOLVED IN: biological_process unknown; LOCATED IN: cellular_component unknown; EXPRESSED IN: 15 plant structures; EXPRESSED DURING: 10 growth stages; CONTAINS InterPro DOMAIN/s: Phospholipase-like, arabidopsis (InterPro:IPR007942); BEST Arabidopsis thaliana protein match is: unknown protein (TAIR:AT2G16900.1); Has 491 Blast hits t…
Bra011587	A01	AT4G35120 (E=9e-087) | kelch repeat-containing F-box family protein
Bra011588	A01	AT4G35130 (E=0.0) | pentatricopeptide (PPR) repeat-containing protein
Bra011589	A01	AT4G35140 (E=1e-148) | transducin family protein / WD-40 repeat family protein
Bra011590	A01	AT4G35180 (E=1e-200) LHT7 | LHT7 (Lys/His transporter 7); amino acid transmembrane transporter
Bra011591	A01
Bra011592	A01	AT4G35190 (E=4e-114) | unknown protein
Bra011593	A01	AT4G35220 (E=1e-134) | cyclase family protein
Bra011594	A01
Bra011595	A01
Bra011596	A01	AT4G35230 (E=2e-277) BSK1 | BSK1 (BR-SIGNALING KINASE 1); ATP binding / binding / kinase/ protein kinase/ protein tyrosine kinase
Bra011597	A01	AT4G35240 (E=1e-178) | unknown protein
Bra011598	A01	AT5G60620 (E=5e-213) | phospholipid/glycerol acyltransferase family protein
Bra011599	A01	AT4G35260 (E=2e-188) IDH1 | IDH1 (ISOCITRATE DEHYDROGENASE 1); isocitrate dehydrogenase (NAD+)/ oxidoreductase, acting on the CH-OH group of donors, NAD or NADP as acceptor
Bra011600	A01	AT4G35270 (E=0.0) | RWP-RK domain-containing protein
Bra011601	A01	AT4G35280 (E=1e-098) | zinc finger (C2H2 type) family protein
Bra011602	A01	AT2G17200 (E=1e-130) | ubiquitin family protein
Bra011603	A01	AT4G35290 (E=0.0) GLUR2, GLR3.2, ATGLR3.2, ATGLUR2 | GLUR2 (GLUTAMATE RECEPTOR 2); intracellular ligand-gated ion channel
Bra011604	A01	AT4G35300 (E=0.0) TMT2 | TMT2 (TONOPLAST MONOSACCHARIDE TRANSPORTER2); carbohydrate transmembrane transporter/ nucleoside transmembrane transporter/ sugar:hydrogen symporter
Bra011605	A01	AT4G35310 (E=4e-284) CPK5, ATCPK5 | CPK5 (calmodulin-domain protein kinase 5); ATP binding / calcium ion binding / calmodulin-dependent protein kinase/ kinase/ protein kinase/ protein serine/threonine kinase
Bra011606	A01	AT4G35320 (E=5e-049) | unknown protein
Bra011607	A01	AT4G35335 (E=9e-178) | nucleotide-sugar transmembrane transporter/ sugar:hydrogen symporter
Bra011608	A01	AT4G35350 (E=6e-185) XCP1 | XCP1 (XYLEM CYSTEINE PEPTIDASE 1); cysteine-type endopeptidase/ cysteine-type peptidase
Bra011609	A01	AT4G35360 (E=2e-191) | pantothenate kinase family protein
Bra011610	A01	AT4G18900 (E=9e-030) | transducin family protein / WD-40 repeat family protein
Bra011611	A01	AT4G35380 (E=0.0) | guanine nucleotide exchange family protein
Bra011612	A01	AT4G35390 (E=3e-084) AGF1 | AGF1 (AT-hook protein of GA feedback 1); transcription factor
Bra011613	A01	AT4G35410 (E=2e-083) | clathrin adaptor complex small chain family protein
Bra011614	A01	AT3G18150 (E=6e-068) | FUNCTIONS IN: molecular_function unknown; INVOLVED IN: biological_process unknown; LOCATED IN: cellular_component unknown; CONTAINS InterPro DOMAIN/s: Cyclin-like F-box (InterPro:IPR001810), Leucine-rich repeat 2 (InterPro:IPR013101); BEST Arabidopsis thaliana protein match is: F-box family protein (TAIR:AT5G02910.1).
Bra011615	A01	AT4G35440 (E=2e-237) CLC-E, ATCLC-E, CLCE | CLC-E (CHLORIDE CHANNEL E); ion channel/ voltage-gated chloride channel
Bra011616	A01	AT4G35450 (E=3e-149) AKR2, AFT, AKR2A | AKR2 (ANKYRIN REPEAT-CONTAINING PROTEIN 2); protein binding
Bra011617	A01	AT4G35470 (E=6e-178) | leucine-rich repeat family protein
Bra011618	A01	AT2G17450 (E=8e-050) RHA3A | RHA3A; protein binding / zinc ion binding
Bra011619	A01	AT4G35500 (E=1e-224) | protein kinase family protein
Bra011620	A01	AT4G35510 (E=2e-007) | unknown protein
Bra011621	A01	AT4G35530 (E=1e-084) | phosphatidylinositolglycan-related
Bra011622	A01	AT4G35540 (E=2e-138) | transcription regulator/ zinc ion binding
Bra011623	A01	AT4G35550 (E=9e-088) HB-4, WOX13, ATWOX13 | WOX13 (WUSCHEL-RELATED HOMEOBOX 13); DNA binding / transcription factor
Bra011624	A01	AT2G17560 (E=9e-024) HMGB4, NFD4, NFD04 | HMGB4 (HIGH MOBILITY GROUP B 4); DNA binding / chromatin binding / structural constituent of chromatin / transcription factor
Bra011625	A01
Bra011626	A01	AT4G35590 (E=2e-100) | RWP-RK domain-containing protein
Bra011627	A01	AT4G35600 (E=8e-168) CONNEXIN 32 | CONNEXIN 32; ATP binding / kinase/ protein kinase/ protein serine/threonine kinase
Bra011628	A01	AT4G35610 (E=4e-036) | zinc finger (C2H2 type) family protein
Bra011629	A01	AT4G35680 (E=6e-092) | unknown protein
Bra011630	A01	AT4G35690 (E=3e-099) | unknown protein
Bra011631	A01	AT4G35700 (E=2e-036) | zinc finger (C2H2 type) family protein
Bra011632	A01	AT4G35690 (E=4e-068) | unknown protein
Bra011633	A01	AT4G35730 (E=8e-129) | unknown protein
Bra011634	A01
Bra011635	A01	AT4G35760 (E=4e-144) | LOCATED IN: chloroplast; EXPRESSED IN: 23 plant structures; EXPRESSED DURING: 13 growth stages; CONTAINS InterPro DOMAIN/s: Vitamin K epoxide reductase (InterPro:IPR012932), Thioredoxin-like fold (InterPro:IPR012336); Has 447 Blast hits to 447 proteins in 86 species: Archae - 0; Bacteria - 179; Metazoa - 0; Fungi - 0; Plants - 31; Viruses - 0; Other Eukaryotes - 237 (source…
Bra011636	A01	AT4G35770 (E=2e-080) SEN1, ATSEN1, DIN1 | SEN1 (SENESCENCE 1)
Bra011637	A01	AT4G35785 (E=2e-039) | nucleic acid binding / nucleotide binding
Bra011638	A01	AT4G35800 (E=0.0) NRPB1, RPB1, RNA_POL_II_LSRNA_POL_II_LS, RNA_POL_II_LS | NRPB1 (RNA POLYMERASE II LARGE SUBUNIT); DNA binding / DNA-directed RNA polymerase
Bra011639	A01	AT4G35810 (E=3e-124) | oxidoreductase, 2OG-Fe(II) oxygenase family protein
Bra011640	A01	AT2G17720 (E=2e-026) | oxidoreductase, 2OG-Fe(II) oxygenase family protein
Bra011641	A01	AT4G35820 (E=9e-019) | oxidoreductase, 2OG-Fe(II) oxygenase family protein
Bra011642	A01	AT4G35830 (E=0.0) | aconitate hydratase, cytoplasmic / citrate hydro-lyase / aconitase (ACO)
Bra011643	A01	AT4G35840 (E=2e-124) | zinc finger (C3HC4-type RING finger) family protein
Bra011644	A01	AT4G35850 (E=5e-227) | pentatricopeptide (PPR) repeat-containing protein
Bra011645	A01	AT4G35860 (E=1e-107) ATRABB1B, ATGB2, ATRAB2C | ATGB2 (GTP-BINDING 2); GTP binding
Bra011646	A01	AT4G35880 (E=5e-248) | aspartyl protease family protein
Bra011647	A01	AT4G35890 (E=7e-140) | La domain-containing protein
Bra011648	A01	AT4G35900 (E=3e-072) FD, FD-1, atbzip14 | FD; DNA binding / protein binding / transcription activator/ transcription factor
Bra011649	A01	AT4G35920 (E=8e-213) MCA1 | MCA1 (mid1-complementing activity 1)
Bra011650	A01	AT4G35940 (E=2e-054) | unknown protein
Bra011651	A01	AT2G17800 (E=1e-098) ARAC1, ATGP2, ATRAC1, ROP3, ATROP3 | ARAC1; GTP binding
Bra011652	A01	AT4G35980 (E=1e-037) | unknown protein
Bra011653	A01	AT4G35987 (E=7e-146) | unknown protein
Bra011654	A01	AT4G36010 (E=7e-151) | pathogenesis-related thaumatin family protein
Bra011655	A01	AT2G17870 (E=4e-039) | cold-shock DNA-binding family protein
Bra011656	A01	AT4G36040 (E=2e-068) | DNAJ heat shock N-terminal domain-containing protein (J11)
Bra011657	A01	AT4G36050 (E=1e-207) | endonuclease/exonuclease/phosphatase family protein
Bra011658	A01	AT4G36060 (E=1e-028) | basic helix-loop-helix (bHLH) family protein
Bra011659	A01	AT4G36080 (E=0.0) | FAT domain-containing protein / phosphatidylinositol 3- and 4-kinase family protein
Bra011660	A01	AT4G36090 (E=2e-145) | oxidoreductase, 2OG-Fe(II) oxygenase family protein
Bra011661	A01	AT2G17990 (E=1e-063) | LOCATED IN: cellular_component unknown; EXPRESSED IN: 23 plant structures; EXPRESSED DURING: 15 growth stages; BEST Arabidopsis thaliana protein match is: kinectin-related (TAIR:AT5G66250.3); Has 6110 Blast hits to 4860 proteins in 486 species: Archae - 160; Bacteria - 541; Metazoa - 3188; Fungi - 404; Plants - 270; Viruses - 41; Other Eukaryotes - 1506 (source: NCBI BLink).
Bra011662	A01	AT4G36110 (E=8e-050) | auxin-responsive protein, putative
Bra011663	A01	AT4G36120 (E=3e-134) | unknown protein
Bra011664	A01	AT4G36130 (E=7e-144) | 60S ribosomal protein L8 (RPL8C)
Bra011665	A01	AT4G36140 (E=2e-310) | disease resistance protein (TIR-NBS-LRR class), putative
Bra011666	A01	AT4G36150 (E=0.0) | disease resistance protein (TIR-NBS-LRR class), putative
Bra011667	A01	AT4G36160 (E=4e-189) ANAC076, VND2 | ANAC076 (ARABIDOPSIS NAC DOMAIN CONTAINING PROTEIN 76); transcription factor
Bra011668	A01	AT4G36180 (E=0.0) | leucine-rich repeat family protein
Bra011669	A01	AT4G36195 (E=5e-147) | serine carboxypeptidase S28 family protein
Bra011670	A01	AT4G36210 (E=7e-274) | unknown protein
Bra011671	A01	AT4G36220 (E=3e-208) FAH1, CYP84A1 | FAH1 (FERULIC ACID 5-HYDROXYLASE 1); ferulate 5-hydroxylase/ monooxygenase
Bra011672	A01	AT4G36230 (E=2e-006) | unknown protein
Bra011673	A01	AT4G36240 (E=4e-078) | zinc finger (GATA type) family protein
Bra011674	A01	AT4G36250 (E=2e-250) ALDH3F1 | ALDH3F1 (Aldehyde Dehydrogenase 3F1); 3-chloroallyl aldehyde dehydrogenase/ aldehyde dehydrogenase (NAD)
Bra011675	A01	AT4G36260 (E=2e-098) STY2, SRS2 | STY2 (STYLISH 2); transcription factor
Bra011676	A01	AT4G36290 (E=2e-209) | ATP-binding region, ATPase-like domain-containing protein
Bra011677	A01	AT4G36360 (E=0.0) BGAL3 | BGAL3 (beta-galactosidase 3); beta-galactosidase/ catalytic/ cation binding / sugar binding
Bra011678	A01	AT3G13730 (E=3e-133) CYP90D1 | CYP90D1; oxidoreductase, acting on paired donors, with incorporation or reduction of molecular oxygen, NADH or NADPH as one donor, and incorporation of one atom of oxygen / oxygen binding
Bra011679	A01	AT4G36390 (E=4e-305) | radical SAM domain-containing protein / TRAM domain-containing protein
Bra011680	A01	AT4G36410 (E=9e-083) UBC17 | UBC17 (UBIQUITIN-CONJUGATING ENZYME 17); small conjugating protein ligase/ ubiquitin-protein ligase
Bra011681	A01	AT4G36430 (E=4e-156) | peroxidase, putative
Bra011682	A01	AT4G36440 (E=3e-162) | unknown protein
Bra011683	A01	AT4G36430 (E=5e-153) | peroxidase, putative
Bra011684	A01	AT4G36480 (E=7e-229) ATLCB1, LCB1, EMB2779, FBR11 | ATLCB1 (LONG-CHAIN BASE1); protein binding / serine C-palmitoyltransferase
Bra011685	A01	AT4G36470 (E=1e-173) | S-adenosyl-L-methionine:carboxyl methyltransferase family protein
Bra011686	A01	AT4G36500 (E=9e-053) | unknown protein
Bra011687	A01	AT4G36500 (E=8e-057) | unknown protein
Bra011688	A01	AT4G36520 (E=2e-111) | heat shock protein binding
Bra011689	A01	AT4G36530 (E=1e-175) | hydrolase, alpha/beta fold family protein
Bra011690	A01	AT4G36550 (E=3e-175) | binding / ubiquitin-protein ligase
Bra011691	A01	AT2G18328 (E=2e-026) ATRL4 | ATRL4 (ARABIDOPSIS RAD-LIKE 4); DNA binding
Bra011692	A01	AT2G18330 (E=1e-240) | AAA-type ATPase family protein
Bra011693	A01	AT4G36610 (E=6e-087) | hydrolase, alpha/beta fold family protein
Bra011694	A01	AT4G36610 (E=9e-158) | hydrolase, alpha/beta fold family protein
Bra011695	A01	AT4G36620 (E=3e-072) | zinc finger (GATA type) family protein
Bra011696	A01	AT4G36640 (E=3e-143) | SEC14 cytosolic factor family protein / phosphoglyceride transfer family protein
Bra011697	A01	AT3G50690 (E=3e-054) | leucine-rich repeat family protein
Bra011698	A01	AT4G36660 (E=1e-056) | unknown protein
Bra011699	A01	AT4G36670 (E=3e-122) | mannitol transporter, putative
Bra011700	A01	AT4G36710 (E=5e-216) | transcription factor
Bra011701	A01	AT4G36730 (E=3e-135) GBF1 | GBF1; sequence-specific DNA binding / transcription factor
Bra011702	A01	AT1G53580 (E=4e-006) GLX2-3, ETHE1, GLY3 | GLY3 (GLYOXALASE II 3); hydrolase/ hydroxyacylglutathione hydrolase
Bra011703	A01	AT4G36750 (E=6e-025) | quinone reductase family protein
Bra011704	A01	AT4G36760 (E=2e-250) ATAPP1, APP1 | ATAPP1; N-1-naphthylphthalamic acid binding / aminopeptidase
Bra011705	A01	AT4G36770 (E=8e-198) | UDP-glycosyltransferase/ transferase, transferring glycosyl groups
Bra011706	A01	AT4G36780 (E=3e-069) | transcription regulator
Bra011707	A01	AT4G36790 (E=4e-241) | transporter-related
Bra011708	A01	AT4G36800 (E=9e-104) RCE1 | RCE1 (RUB1 CONJUGATING ENZYME 1); NEDD8 ligase/ small conjugating protein ligase
Bra011709	A01	AT4G36810 (E=1e-164) GGPS1 | GGPS1 (GERANYLGERANYL PYROPHOSPHATE SYNTHASE 1); farnesyltranstransferase
Bra011710	A01	AT4G36820 (E=2e-127) | unknown protein
Bra011711	A01	AT4G36850 (E=6e-191) | INVOLVED IN: biological_process unknown; LOCATED IN: membrane; CONTAINS InterPro DOMAIN/s: Cystinosin/ERS1p repeat (InterPro:IPR006603); BEST Arabidopsis thaliana protein match is: PQ-loop repeat family protein / transmembrane family protein (TAIR:AT2G41050.1); Has 599 Blast hits to 441 proteins in 106 species: Archae - 0; Bacteria - 0; Metazoa - 197; Fungi - 311; Plants - …
Bra011712	A01	AT4G36860 (E=5e-264) | zinc ion binding
Bra011713	A01	AT4G36870 (E=2e-102) BLH2, SAW1 | BLH2 (BEL1-LIKE HOMEODOMAIN 2); DNA binding / transcription factor
Bra011714	A01	AT4G35910 (E=8e-211) | unknown protein
Bra011715	A01	AT4G37240 (E=8e-043) | unknown protein
Bra011716	A01
Bra011717	A01	AT4G37235 (E=3e-055) | unknown protein
Bra011718	A01	AT4G37210 (E=4e-092) | tetratricopeptide repeat (TPR)-containing protein
Bra011719	A01	AT4G37200 (E=3e-090) HCF164 | HCF164; oxidoreductase, acting on sulfur group of donors, disulfide as acceptor
Bra011720	A01	AT4G37180 (E=9e-057) | myb family transcription factor
Bra011721	A01	AT4G37170 (E=0.0) | pentatricopeptide (PPR) repeat-containing protein
Bra011722	A01	AT4G37150 (E=3e-112) ATMES9, MES9 | MES9 (METHYL ESTERASE 9); hydrolase, acting on ester bonds / methyl indole-3-acetate esterase/ methyl jasmonate esterase/ methyl salicylate esterase
Bra011723	A01	AT4G37130 (E=3e-141) | hydroxyproline-rich glycoprotein family protein
Bra011724	A01	AT4G25900 (E=2e-136) | aldose 1-epimerase family protein
Bra011725	A01	AT4G37110 (E=8e-132) | protein binding / zinc ion binding
Bra011726	A01	AT2G23520 (E=1e-291) | catalytic/ pyridoxal phosphate binding
Bra011727	A01	AT1G30790 (E=5e-032) | F-box family protein
Bra011728	A01	AT4G37090 (E=1e-056) | unknown protein
Bra011729	A01	AT4G37080 (E=8e-158) | unknown protein
Bra011730	A01	AT4G37070 (E=2e-184) PLP1, PLA IVA | patatin, putative
Bra011731	A01	AT4G37070 (E=2e-171) PLP1, PLA IVA | patatin, putative
Bra011732	A01	AT4G37050 (E=3e-128) PLP4, PLA V | PLP4 (PATATIN-LIKE PROTEIN 4); nutrient reservoir
Bra011733	A01	AT4G37040 (E=3e-186) MAP1D | MAP1D (METHIONINE AMINOPEPTIDASE 1D); aminopeptidase/ metalloexopeptidase
Bra011734	A01	AT4G37000 (E=6e-135) ACD2, ATRCCR | ACD2 (ACCELERATED CELL DEATH 2); red chlorophyll catabolite reductase
Bra011735	A01	AT4G36990 (E=4e-093) HSF4, HSFB1, AT-HSFB1, ATHSF4 | HSF4 (HEAT SHOCK FACTOR 4); DNA binding / transcription factor/ transcription repressor
Bra011736	A01	AT4G36980 (E=3e-176) | unknown protein
Bra011737	A01	AT4G36970 (E=1e-138) | remorin family protein
Bra011738	A01	AT4G36960 (E=2e-013) | RNA recognition motif (RRM)-containing protein
Bra011739	A01	AT4G36950 (E=3e-131) MAPKKK21 | MAPKKK21; ATP binding / protein kinase/ protein serine/threonine kinase
Bra011740	A01	AT4G36930 (E=1e-122) SPT | SPT (SPATULA); DNA binding / transcription factor
Bra011741	A01	AT4G36920 (E=4e-204) AP2, FLO2, FL1 | AP2 (APETALA 2); transcription factor
Bra011742	A01	AT4G24770 (E=1e-010) RBP31, ATRBP31, CP31, ATRBP33 | RBP31 (31-KDA RNA BINDING PROTEIN); RNA binding / poly(U) binding
Bra011743	A01	AT4G36910 (E=2e-018) LEJ2, CDCP2 | LEJ2 (LOSS OF THE TIMING OF ET AND JA BIOSYNTHESIS 2)
Bra011744	A01	AT4G36900 (E=2e-070) RAP2.10 | RAP2.10 (related to AP2 10); DNA binding / transcription factor
Bra011745	A01	AT4G36890 (E=5e-184) IRX14 | IRX14 (irregular xylem 14); transferase, transferring glycosyl groups / xylosyltransferase
Bra011746	A01	AT4G36880 (E=2e-185) CP1 | CP1 (CYSTEINE PROTEINASE1); cysteine-type endopeptidase/ cysteine-type peptidase
Bra011747	A01	AT4G37250 (E=2e-308) | leucine-rich repeat family protein / protein kinase family protein
Bra011748	A01
Bra011749	A01	AT4G37260 (E=7e-116) MYB73, ATMYB73 | MYB73 (MYB DOMAIN PROTEIN 73); DNA binding / transcription factor
Bra011750	A01	AT4G37270 (E=0.0) HMA1, ATHMA1 | HMA1; ATPase/ cadmium-transporting ATPase/ calcium-transporting ATPase/ copper-exporting ATPase/ zinc transporting ATPase
Bra011751	A01	AT4G37280 (E=6e-149) | MRG family protein
Bra011752	A01	AT4G37290 (E=8e-019) | unknown protein
Bra011753	A01	AT4G37295 (E=3e-035) | unknown protein
Bra011754	A01	AT4G37300 (E=5e-067) MEE59 | MEE59 (maternal effect embryo arrest 59)
Bra011755	A01	AT4G37310 (E=2e-232) CYP81H1 | CYP81H1; electron carrier/ heme binding / iron ion binding / monooxygenase/ oxygen binding
Bra011756	A01	AT4G37330 (E=1e-206) CYP81D4 | CYP81D4; electron carrier/ heme binding / iron ion binding / monooxygenase/ oxygen binding
Bra011757	A01	AT4G37340 (E=1e-206) CYP81D3 | CYP81D3; electron carrier/ heme binding / iron ion binding / monooxygenase/ oxygen binding
Bra011758	A01	AT4G37400 (E=2e-262) CYP81F3 | CYP81F3; electron carrier/ heme binding / iron ion binding / monooxygenase/ oxygen binding
Bra011759	A01	AT4G37410 (E=7e-212) CYP81F4 | CYP81F4; electron carrier/ heme binding / iron ion binding / monooxygenase/ oxygen binding
Bra011760	A01	AT4G37420 (E=5e-262) | unknown protein
Bra011762	A01	AT4G37430 (E=5e-252) CYP91A2, CYP81F1 | CYP91A2 (CYTOCHROME P450 MONOOXYGENASE 91A2); electron carrier/ heme binding / iron ion binding / monooxygenase/ oxygen binding
Bra011763	A01	AT1G77950 (E=4e-019) AGL67 | AGL67 (AGAMOUS-LIKE 67); transcription factor
Bra011764	A01	AT4G37440 (E=8e-055) | unknown protein
Bra011765	A01	AT4G37445 (E=1e-025) | FUNCTIONS IN: molecular_function unknown; INVOLVED IN: biological_process unknown; LOCATED IN: cellular_component unknown; EXPRESSED IN: 20 plant structures; EXPRESSED DURING: 12 growth stages; BEST Arabidopsis thaliana protein match is: calcium-binding EF hand family protein (TAIR:AT1G64850.1); Has 34 Blast hits to 34 proteins in 7 species: Archae - 0; Bacteria - 0; Metazo…
Bra011766	A01	AT4G37445 (E=4e-033) | FUNCTIONS IN: molecular_function unknown; INVOLVED IN: biological_process unknown; LOCATED IN: cellular_component unknown; EXPRESSED IN: 20 plant structures; EXPRESSED DURING: 12 growth stages; BEST Arabidopsis thaliana protein match is: calcium-binding EF hand family protein (TAIR:AT1G64850.1); Has 34 Blast hits to 34 proteins in 7 species: Archae - 0; Bacteria - 0; Metazo…
Bra011767	A01
Bra011768	A01	AT4G37460 (E=0.0) SRFR1 | SRFR1 (SUPPRESSOR OF RPS4-RLD 1); protein complex scaffold
Bra011769	A01	AT4G37490 (E=5e-159) CYC1, CYCB1;1, CYCB1 | CYCB1;1 (CYCLIN B1;1); cyclin-dependent protein kinase regulator
Bra011770	A01	AT4G37510 (E=1e-253) | ribonuclease III family protein
Bra011771	A01	AT4G37520 (E=2e-166) | peroxidase 50 (PER50) (P50) (PRXR2)
Bra011772	A01	AT4G37540 (E=1e-091) LBD39 | LBD39 (LOB DOMAIN-CONTAINING PROTEIN 39)
Bra011773	A01	AT4G37550 (E=6e-243) | formamidase, putative / formamide amidohydrolase, putative
Bra011774	A01	AT4G37560 (E=4e-251) | formamidase, putative / formamide amidohydrolase, putative
Bra011775	A01	AT2G23060 (E=2e-189) | GCN5-related N-acetyltransferase (GNAT) family protein
Bra011776	A01	AT4G37610 (E=1e-179) BT5 | BT5 (BTB AND TAZ DOMAIN PROTEIN 5); protein binding / transcription regulator
Bra011777	A01	AT4G37650 (E=5e-247) SHR, SGR7 | SHR (SHORT ROOT); protein binding / sequence-specific DNA binding / transcription factor
Bra011778	A01	AT4G37670 (E=0.0) | GCN5-related N-acetyltransferase (GNAT) family protein / amino acid kinase family protein
Bra011779	A01	AT4G37680 (E=8e-201) HHP4 | HHP4 (heptahelical protein 4); receptor
Bra011780	A01	AT4G37730 (E=3e-061) AtbZIP7 | AtbZIP7 (Arabidopsis thaliana basic leucine-zipper 7); DNA binding / transcription factor
Bra011781	A01	AT4G37740 (E=2e-094) AtGRF2 | AtGRF2 (GROWTHREGULATING FACTOR 2); transcription activator
Bra011782	A01	AT4G37750 (E=1e-237) ANT, DRG, CKC, CKC1 | ANT (AINTEGUMENTA); DNA binding / transcription factor
Bra011783	A01	AT4G37760 (E=5e-257) SQE3 | SQE3 (squalene epoxidase 3); squalene monooxygenase
Bra011784	A01	AT4G37770 (E=8e-255) ACS8 | ACS8; 1-aminocyclopropane-1-carboxylate synthase
Bra011785	A01	AT4G37780 (E=4e-114) MYB87, ATMYB87 | MYB87 (MYB DOMAIN PROTEIN 87); DNA binding / transcription factor
Bra011786	A01	AT4G37790 (E=1e-116) HAT22 | HAT22; transcription factor
Bra011787	A01	AT4G37810 (E=2e-049) | unknown protein
Bra011788	A01	AT4G37830 (E=2e-039) | cytochrome c oxidase-related
Bra011789	A01	AT4G37840 (E=4e-184) HKL3 | HKL3 (HEXOKINASE-LIKE 3); ATP binding / fructokinase/ glucokinase/ hexokinase
Bra011790	A01	AT4G37850 (E=2e-123) | basic helix-loop-helix (bHLH) family protein
Bra011791	A01	AT4G37860 (E=7e-041) | FUNCTIONS IN: molecular_function unknown; INVOLVED IN: biological_process unknown; LOCATED IN: cellular_component unknown; CONTAINS InterPro DOMAIN/s: Chromatin SPT2 (InterPro:IPR013256); BEST Arabidopsis thaliana protein match is: unknown protein (TAIR:AT2G22720.3); Has 543 Blast hits to 488 proteins in 97 species: Archae - 0; Bacteria - 20; Metazoa - 186; Fungi - 63; Plan…
Bra011792	A01	AT4G37870 (E=0.0) PCK1, PEPCK | PCK1 (PHOSPHOENOLPYRUVATE CARBOXYKINASE 1); ATP binding / phosphoenolpyruvate carboxykinase (ATP)/ phosphoenolpyruvate carboxykinase/ purine nucleotide binding
Bra011793	A01	AT4G37880 (E=1e-179) | protein binding / zinc ion binding
Bra011794	A01	AT4G37910 (E=0.0) mtHsc70-1 | mtHsc70-1 (mitochondrial heat shock protein 70-1); ATP binding
Bra011795	A01	AT4G37920 (E=6e-206) | unknown protein
Bra011796	A01	AT4G37930 (E=1e-292) SHM1, STM, SHMT1 | SHM1 (SERINE TRANSHYDROXYMETHYLTRANSFERASE 1); glycine hydroxymethyltransferase/ poly(U) binding
Bra011797	A01	AT4G37940 (E=1e-105) AGL21 | AGL21; transcription factor
Bra011798	A01	AT4G37970 (E=1e-170) ATCAD6, CAD6 | CAD6 (CINNAMYL ALCOHOL DEHYDROGENASE 6); binding / catalytic/ oxidoreductase/ zinc ion binding
Bra011799	A01	AT4G37980 (E=2e-140) ELI3-1, ELI3, ATCAD7, CAD7 | ELI3-1 (ELICITOR-ACTIVATED GENE 3-1); binding / catalytic/ oxidoreductase/ zinc ion binding
Bra011800	A01	AT4G38000 (E=8e-078) | Dof-type zinc finger domain-containing protein
Bra011801	A01	AT4G38020 (E=2e-166) | tRNA/rRNA methyltransferase (SpoU) family protein
Bra011802	A01	AT4G38030 (E=0.0) | lyase
Bra011803	A01	AT4G38040 (E=7e-201) | exostosin family protein
Bra011804	A01	AT4G38050 (E=7e-295) | transmembrane transporter
Bra011805	A01	AT4G38060 (E=5e-040) | unknown protein
Bra011806	A01	AT4G40090 (E=1e-007) AGP3 | AGP3 (arabinogalactan-protein 3)
Bra011807	A01	AT4G40080 (E=1e-159) | epsin N-terminal homology (ENTH) domain-containing protein / clathrin assembly protein-related
Bra011808	A01	AT4G40060 (E=1e-129) ATHB16, ATHB-16 | ATHB16 (ARABIDOPSIS THALIANA HOMEOBOX PROTEIN 16); sequence-specific DNA binding / transcription activator/ transcription factor
Bra011809	A01	AT4G39550 (E=1e-039) | kelch repeat-containing F-box family protein
Bra011810	A01	AT4G40050 (E=4e-294) | signal transducer
Bra011811	A01	AT4G40045 (E=4e-049) | unknown protein
Bra011812	A01	AT2G22425 (E=2e-026) | peptidase
Bra011813	A01	AT4G40030 (E=4e-032) | histone H3.2
Bra011814	A01	AT4G40020 (E=1e-112) | unknown protein
Bra011815	A01	AT4G40010 (E=2e-157) SNRK2-7, SNRK2.7, SRK2F | SNRK2.7 (SNF1-RELATED PROTEIN KINASE 2.7); kinase
Bra011816	A01	AT4G40000 (E=2e-117) | NOL1/NOP2/sun family protein
Bra011817	A01	AT4G40000 (E=8e-011) | NOL1/NOP2/sun family protein
Bra011818	A01	AT4G39990 (E=9e-108) ATRABA4B, ATRAB11G, ATGB3, RABA4B | RABA4B (RAB GTPASE HOMOLOG A4B); GTP binding
Bra011819	A01	AT4G39980 (E=4e-263) DHS1 | DHS1 (3-DEOXY-D-ARABINO-HEPTULOSONATE 7-PHOSPHATE SYNTHASE 1); 3-deoxy-7-phosphoheptulonate synthase
Bra011820	A01	AT4G39960 (E=1e-208) | DNAJ heat shock family protein
Bra011821	A01	AT4G39950 (E=1e-278) CYP79B2 | CYP79B2; electron carrier/ heme binding / iron ion binding / monooxygenase/ oxygen binding
Bra011822	A01	AT4G39940 (E=2e-151) AKN2 | AKN2 (APS-kinase 2); ATP binding / adenylylsulfate kinase/ kinase/ transferase, transferring phosphorus-containing groups
Bra011823	A01	AT4G39910 (E=9e-207) ATUBP3, UBP3 | ATUBP3 (ARABIDOPSIS THALIANA UBIQUITIN-SPECIFIC PROTEASE 3); ubiquitin-specific protease
Bra011824	A01	AT4G39900 (E=1e-095) | unknown protein
Bra011825	A01	AT4G39880 (E=3e-073) | ribosomal protein L23 family protein
Bra011826	A01	AT4G39870 (E=1e-103) | FUNCTIONS IN: molecular_function unknown; INVOLVED IN: biological_process unknown; LOCATED IN: cellular_component unknown; EXPRESSED IN: 23 plant structures; EXPRESSED DURING: 15 growth stages; CONTAINS InterPro DOMAIN/s: TLDc (InterPro:IPR006571); BEST Arabidopsis thaliana protein match is: unknown protein (TAIR:AT2G05590.2); Has 2018 Blast hits to 1865 proteins in 220 spe…
Bra011827	A01	AT4G39860 (E=7e-089) | unknown protein
Bra011828	A01	AT4G39840 (E=3e-142) | unknown protein
Bra011829	A01	AT4G39820 (E=1e-017) | binding
Bra011830	A01	AT4G39800 (E=3e-284) MI-1-P SYNTHASE, MIPS1, ATMIPS1 | MIPS1 (MYO-INOSITOL-1-PHOSTPATE SYNTHASE 1); inositol-3-phosphate synthase
Bra011831	A01	AT4G39795 (E=6e-037) | senescence-associated protein-related
Bra011832	A01	AT4G39790 (E=8e-193) | unknown protein
Bra011833	A01	AT4G39780 (E=4e-098) | AP2 domain-containing transcription factor, putative
Bra011834	A01
Bra011835	A01	AT4G39770 (E=9e-183) | trehalose-6-phosphate phosphatase, putative
Bra011836	A01	AT4G39753 (E=1e-086) | kelch repeat-containing F-box family protein
Bra011837	A01	AT4G39740 (E=2e-106) | electron transport SCO1/SenC family protein
Bra011838	A01	AT4G39720 (E=1e-090) | VQ motif-containing protein
Bra011839	A01	AT4G39710 (E=5e-047) | immunophilin, putative / FKBP-type peptidyl-prolyl cis-trans isomerase, putative
Bra011840	A01	AT4G39700 (E=2e-084) | heavy-metal-associated domain-containing protein / copper chaperone (CCH)-related
Bra011841	A01	AT4G39690 (E=2e-037) | unknown protein
Bra011842	A01	AT4G39680 (E=7e-119) | SAP domain-containing protein
Bra011843	A01	AT4G39660 (E=2e-248) AGT2 | AGT2 (ALANINE:GLYOXYLATE AMINOTRANSFERASE 2); alanine-glyoxylate transaminase/ catalytic/ pyridoxal phosphate binding / transaminase
Bra011844	A01	AT4G39640 (E=3e-292) GGT1 | GGT1 (GAMMA-GLUTAMYL TRANSPEPTIDASE 1); gamma-glutamyltransferase/ glutathione gamma-glutamylcysteinyltransferase
Bra011845	A01	AT4G39630 (E=5e-018) | unknown protein
Bra011846	A01	AT4G39640 (E=7e-272) GGT1 | GGT1 (GAMMA-GLUTAMYL TRANSPEPTIDASE 1); gamma-glutamyltransferase/ glutathione gamma-glutamylcysteinyltransferase
Bra011847	A01	AT4G39620 (E=6e-186) EMB2453 | EMB2453 (embryo defective 2453)
Bra011848	A01	AT1G62020 (E=1e-278) | coatomer protein complex, subunit alpha, putative
Bra011849	A01	AT1G62020 (E=0.0) | coatomer protein complex, subunit alpha, putative
Bra011850	A01
Bra011851	A01	AT1G61540 (E=1e-103) | kelch repeat-containing F-box family protein
Bra011852	A01	AT1G61540 (E=2e-057) | kelch repeat-containing F-box family protein
Bra011853	A01	AT1G61540 (E=8e-083) | kelch repeat-containing F-box family protein
Bra011854	A01	AT4G39550 (E=4e-103) | kelch repeat-containing F-box family protein
Bra011855	A01	AT4G39590 (E=1e-061) | kelch repeat-containing F-box family protein
Bra011856	A01	AT4G39550 (E=8e-053) | kelch repeat-containing F-box family protein
Bra011857	A01	AT4G39540 (E=7e-130) | shikimate kinase family protein
Bra011858	A01	AT4G39520 (E=5e-190) | GTP-binding protein, putative
Bra011859	A01	AT4G39510 (E=6e-227) CYP96A12 | CYP96A12; electron carrier/ heme binding / iron ion binding / monooxygenase/ oxygen binding
Bra011860	A01	AT4G39450 (E=0.0) | unknown protein
Bra011861	A01	AT4G39410 (E=3e-104) WRKY13, ATWRKY13 | WRKY13; transcription factor
Bra011862	A01	AT4G39400 (E=0.0) BRI1, CBB2, DWF2, BIN1, ATBRI1 | BRI1 (BRASSINOSTEROID INSENSITIVE 1); kinase/ protein binding / protein heterodimerization/ protein homodimerization/ protein kinase/ protein serine/threonine kinase
Bra011863	A01	AT4G39390 (E=5e-156) ATNST-KT1, NST-K1 | NST-K1 (NUCLEOTIDE SUGAR TRANSPORTER-KT 1); nucleotide-sugar transmembrane transporter
Bra011864	A01	AT2G21790 (E=6e-011) R1, RNR1, CLS8, ATRNR1 | RNR1 (RIBONUCLEOTIDE REDUCTASE 1); ATP binding / protein binding / ribonucleoside-diphosphate reductase
Bra011865	A01	AT4G39350 (E=0.0) CESA2, ATH-A, ATCESA2 | CESA2 (CELLULOSE SYNTHASE A2); cellulose synthase/ transferase, transferring glycosyl groups
Bra011866	A01	AT4G39340 (E=4e-056) | unknown protein
Bra011867	A01	AT4G39320 (E=2e-012) | microtubule-associated protein-related
Bra011868	A01	AT4G39300 (E=7e-035) | unknown protein
Bra011869	A01	AT4G39260 (E=2e-038) CCR1, ATGRP8, GRP8 | GR-RBP8; RNA binding / nucleic acid binding / nucleotide binding
Bra011870	A01	AT4G39250 (E=3e-035) ATRL1 | ATRL1 (ARABIDOPSIS RAD-LIKE 1); DNA binding / transcription factor
Bra011871	A01	AT4G39200 (E=2e-034) | 40S ribosomal protein S25 (RPS25E)
Bra011872	A01	AT4G39150 (E=5e-159) | DNAJ heat shock N-terminal domain-containing protein
Bra011873	A01	AT4G39140 (E=5e-179) | protein binding / zinc ion binding
Bra011874	A01	AT4G39130 (E=2e-036) | dehydrin family protein
Bra011875	A01	AT4G39110 (E=0.0) | protein kinase family protein
Bra011876	A01
Bra011877	A01	AT4G39090 (E=2e-187) RD19, RD19A | RD19 (RESPONSIVE TO DEHYDRATION 19); cysteine-type endopeptidase/ cysteine-type peptidase
Bra011878	A01	AT4G39080 (E=1e-267) VHA-A3 | VHA-A3 (VACUOLAR PROTON ATPASE A3); ATPase
Bra011879	A01	AT4G39070 (E=4e-092) | zinc finger (B-box type) family protein
Bra011880	A01	AT4G39030 (E=6e-259) EDS5, SID1 | EDS5 (ENHANCED DISEASE SUSCEPTIBILITY 5); antiporter/ multidrug efflux pump/ transporter
Bra011881	A01	AT4G39010 (E=3e-258) AtGH9B18 | AtGH9B18 (Arabidopsis thaliana glycosyl hydrolase 9B18); catalytic/ hydrolase, hydrolyzing O-glycosyl compounds
Bra011882	A01	AT4G39000 (E=7e-216) AtGH9B17 | AtGH9B17 (Arabidopsis thaliana glycosyl hydrolase 9B17); catalytic/ hydrolase, hydrolyzing O-glycosyl compounds
Bra011883	A01	AT5G23040 (E=5e-018) CDF1 | CDF1 (CELL GROWTH DEFECT FACTOR 1)
Bra011884	A01	AT4G38970 (E=1e-169) | fructose-bisphosphate aldolase, putative
Bra011885	A01	AT4G38950 (E=2e-159) | kinesin motor family protein
Bra011886	A01	AT4G38910 (E=9e-098) BPC5, BBR/BPC5, ATBPC5 | BPC5 (BASIC PENTACYSTEINE 5); DNA binding / transcription factor
Bra011887	A01	AT4G38890 (E=2e-239) | dihydrouridine synthase family protein
Bra011888	A01	AT4G38880 (E=8e-259) ATASE3 | ATASE3 (GLN PHOSPHORIBOSYL PYROPHOSPHATE AMIDOTRANSFERASE 3); amidophosphoribosyltransferase
Bra011889	A01	AT4G38860 (E=5e-055) | auxin-responsive protein, putative
Bra011890	A01
Bra011891	A01	AT4G38840 (E=4e-039) | auxin-responsive protein, putative
Bra011893	A01	AT4G38770 (E=4e-032) PRP4, ATPRP4 | PRP4 (PROLINE-RICH PROTEIN 4)
Bra011894	A01
Bra011895	A01	AT4G38700 (E=6e-068) | disease resistance-responsive family protein
Bra011896	A01	AT4G38670 (E=1e-125) | pathogenesis-related thaumatin family protein
Bra011897	A01	AT4G38470 (E=7e-231) | protein kinase family protein
Bra011898	A01	AT4G38460 (E=2e-138) GGR | GGR (geranylgeranyl reductase); farnesyltranstransferase
Bra011899	A01	AT4G38400 (E=6e-109) ATEXLA2, EXPL2, ATEXPL2, ATHEXP BETA 2.2 | ATEXLA2 (ARABIDOPSIS THALIANA EXPANSIN-LIKE A2)
Bra011900	A01	AT4G38190 (E=0.0) ATCSLD4, CSLD4 | ATCSLD4; cellulose synthase/ transferase, transferring glycosyl groups
Bra011901	A01	AT4G38210 (E=5e-126) ATEXPA20, EXP20, ATEXP20, ATHEXP ALPHA 1.23 | ATEXPA20 (ARABIDOPSIS THALIANA EXPANSIN A20)
Bra011902	A01	AT4G38220 (E=2e-221) | aminoacylase, putative / N-acyl-L-amino-acid amidohydrolase, putative
Bra013257	A01	AT4G17810 (E=4e-077) | nucleic acid binding / transcription factor/ zinc ion binding
Bra013258	A01	AT4G17830 (E=9e-228) | peptidase M20/M25/M40 family protein
Bra013259	A01	AT4G17840 (E=5e-130) | unknown protein
Bra013260	A01
Bra013261	A01	AT4G17850 (E=4e-028) | INVOLVED IN: biological_process unknown; LOCATED IN: cellular_component unknown; BEST Arabidopsis thaliana protein match is: PHD finger family protein (TAIR:AT5G16680.1); Has 121 Blast hits to 116 proteins in 30 species: Archae - 0; Bacteria - 0; Metazoa - 55; Fungi - 4; Plants - 57; Viruses - 0; Other Eukaryotes - 5 (source: NCBI BLink).
Bra013262	A01	AT4G17870 (E=6e-098) | FUNCTIONS IN: molecular_function unknown; INVOLVED IN: biological_process unknown; LOCATED IN: cellular_component unknown; EXPRESSED IN: 25 plant structures; EXPRESSED DURING: 15 growth stages; CONTAINS InterPro DOMAIN/s: Streptomyces cyclase/dehydrase (InterPro:IPR005031); BEST Arabidopsis thaliana protein match is: unknown protein (TAIR:AT5G46790.1); Has 177 Blast hits to…
Bra013263	A01	AT4G17880 (E=5e-096) | basic helix-loop-helix (bHLH) family protein
Bra013264	A01	AT1G32640 (E=3e-065) ATMYC2, RD22BP1, JAI1, JIN1, MYC2, ZBF1 | MYC2; DNA binding / transcription activator/ transcription factor
Bra013265	A01	AT4G17890 (E=4e-172) AGD8 | AGD8 (ARF-GAP DOMAIN 8); ARF GTPase activator/ DNA binding / zinc ion binding
Bra013266	A01	AT4G17900 (E=9e-116) | zinc-binding family protein
Bra013267	A01	AT4G17905 (E=8e-135) ATL4H | ATL4H; protein binding / zinc ion binding
Bra013268	A01	AT4G17920 (E=9e-122) | zinc finger (C3HC4-type RING finger) family protein
Bra013269	A01	AT4G17940 (E=3e-049) | binding
Bra013270	A01	AT4G17950 (E=2e-094) | DNA-binding family protein
Bra013271	A01	AT4G17960 (E=3e-067) | unknown protein
Bra013272	A01	AT4G17980 (E=6e-105) anac071 | anac071 (Arabidopsis NAC domain containing protein 71); transcription factor
Bra013273	A01
Bra013274	A01	AT5G46570 (E=7e-241) BSK2 | BSK2 (BR-SIGNALING KINASE 2); ATP binding / binding / kinase/ protein kinase/ protein tyrosine kinase
Bra013275	A01	AT4G18010 (E=6e-298) IP5PII, AT5PTASE2 | AT5PTASE2 (MYO-INOSITOL POLYPHOSPHATE 5-PHOSPHATASE 2); inositol-polyphosphate 5-phosphatase
Bra013276	A01
Bra013277	A01	AT4G18020 (E=2e-185) APRR2, PRR2 | APRR2; transcription factor/ two-component response regulator
Bra013279	A01	AT4G18020 (E=7e-082) APRR2, PRR2 | APRR2; transcription factor/ two-component response regulator
Bra013280	A01
Bra013281	A01	AT1G11130 (E=4e-073) SUB, SCM, SRF9 | SUB (STRUBBELIG); protein binding / receptor signaling protein serine/threonine kinase
Bra013282	A01	AT4G18030 (E=0.0) | dehydration-responsive family protein
Bra013283	A01	AT4G18040 (E=5e-101) EIF4E, CUM1, AT.EIF4E1 | EIF4E (EUKARYOTIC TRANSLATION INITATION FACTOR 4E); RNA binding / RNA cap binding / protein binding / translation initiation factor
Bra013284	A01	AT4G18100 (E=1e-071) | 60S ribosomal protein L32 (RPL32A)
Bra013285	A01	AT1G29400 (E=3e-091) AML5 | AML5 (ARABIDOPSIS MEI2-LIKE PROTEIN 5); RNA binding / nucleic acid binding / nucleotide binding
Bra013286	A01	AT4G18130 (E=0.0) PHYE | PHYE (PHYTOCHROME DEFECTIVE E); G-protein coupled photoreceptor/ protein histidine kinase/ signal transducer
Bra013287	A01	AT4G18150 (E=5e-238) | unknown protein
Bra013288	A01	AT4G18160 (E=8e-166) KCO6, ATTPK3, ATKCO6, TPK3 | KCO6; outward rectifier potassium channel
Bra013289	A01	AT4G18170 (E=1e-121) WRKY28, ATWRKY28 | WRKY28; transcription factor
Bra013290	A01	AT4G18190 (E=6e-146) ATPUP6 | ATPUP6; purine transmembrane transporter
Bra013291	A01	AT4G18205 (E=2e-141) | FUNCTIONS IN: molecular_function unknown; INVOLVED IN: biological_process unknown; LOCATED IN: cellular_component unknown; CONTAINS InterPro DOMAIN/s: Protein of unknown function DUF250 (InterPro:IPR004853); BEST Arabidopsis thaliana protein match is: PUP7 (PURINE PERMEASE 7); purine transmembrane transporter (TAIR:AT4G18197.1); Has 282 Blast hits to 276 proteins in 29 spec…
Bra013292	A01	AT4G18210 (E=1e-163) ATPUP10 | ATPUP10; purine transmembrane transporter
Bra013293	A01	AT4G18230 (E=2e-092) | FUNCTIONS IN: molecular_function unknown; INVOLVED IN: biological_process unknown; LOCATED IN: endomembrane system; EXPRESSED IN: 23 plant structures; EXPRESSED DURING: 13 growth stages; CONTAINS InterPro DOMAIN/s: Oligosaccharide biosynthesis protein Alg14 like (InterPro:IPR013969); Has 453 Blast hits to 453 proteins in 176 species: Archae - 4; Bacteria - 199; Metazoa - 76…
Bra013294	A01	AT1G45100 (E=2e-067) | polyadenylate-binding protein, putative / PABP, putative
Bra013295	A01	AT4G18250 (E=2e-152) | receptor serine/threonine kinase, putative
Bra013296	A01	AT4G18290 (E=2e-288) KAT2 | KAT2 (POTASSIUM CHANNEL IN ARABIDOPSIS THALIANA 2); cyclic nucleotide binding / inward rectifier potassium channel
Bra013297	A01	AT4G18340 (E=3e-200) | glycosyl hydrolase family 17 protein
Bra013298	A01	AT4G18350 (E=5e-280) NCED2, ATNCED2 | NCED2 (NINE-CIS-EPOXYCAROTENOID DIOXYGENASE 2); 9-cis-epoxycarotenoid dioxygenase
Bra013299	A01	AT4G18360 (E=3e-188) | (S)-2-hydroxy-acid oxidase, peroxisomal, putative / glycolate oxidase, putative / short chain alpha-hydroxy acid oxidase, putative
Bra013300	A01	AT4G18370 (E=1e-136) DEG5, DEGP5, HHOA | DEG5 (DEGP PROTEASE 5); catalytic/ serine-type endopeptidase/ serine-type peptidase
Bra013301	A01
Bra013302	A01	AT5G46190 (E=4e-109) | KH domain-containing protein
Bra013303	A01	AT4G18380 (E=3e-142) | F-box family protein
Bra013304	A01	AT4G18390 (E=5e-064) | TCP family transcription factor, putative
Bra013305	A01	AT4G18395 (E=2e-018) | unknown protein
Bra013306	A01	AT4G18400 (E=1e-031) | unknown protein
Bra013307	A01	AT4G18425 (E=3e-106) | unknown protein
Bra013308	A01	AT4G18430 (E=3e-107) AtRABA1e | AtRABA1e (Arabidopsis Rab GTPase homolog A1e); GTP binding
Bra013309	A01	AT4G18440 (E=1e-258) | adenylosuccinate lyase, putative / adenylosuccinase, putative
Bra013310	A01	AT4G18450 (E=1e-107) | ethylene-responsive factor, putative
Bra013311	A01	AT4G18470 (E=1e-192) SNI1 | SNI1; transcription repressor
Bra013312	A01	AT4G18460 (E=1e-078) | D-Tyr-tRNA(Tyr) deacylase family protein
Bra013313	A01	AT4G18465 (E=0.0) | RNA helicase, putative
Bra013315	A01	AT5G05490 (E=9e-012) SYN1, ATREC8, REC8 | SYN1 (SYNAPTIC 1)
Bra013316	A01	AT2G18540 (E=2e-014) | cupin family protein
Bra013317	A01	AT4G18770 (E=2e-026) MYB98, AtMYB98 | MYB98 (myb domain protein 98); DNA binding / transcription factor
Bra013318	A01	AT4G18490 (E=3e-151) | unknown protein
Bra013319	A01	AT4G18510 (E=1e-021) CLE2 | CLE2 (CLAVATA3/ESR-RELATED); protein binding / receptor binding
Bra013320	A01	AT4G18530 (E=2e-196) | unknown protein
Bra013321	A01	AT4G18540 (E=3e-080) | unknown protein
Bra013322	A01	AT4G18550 (E=8e-214) | lipase class 3 family protein
Bra013323	A01
Bra013324	A01	AT4G18570 (E=8e-130) | proline-rich family protein
Bra013325	A01
Bra013326	A01	AT4G18590 (E=6e-051) | FUNCTIONS IN: molecular_function unknown; INVOLVED IN: biological_process unknown; LOCATED IN: cellular_component unknown; EXPRESSED IN: 23 plant structures; EXPRESSED DURING: 13 growth stages; CONTAINS InterPro DOMAIN/s: Replication factor A protein 3 (InterPro:IPR013970), Nucleic acid-binding, OB-fold-like (InterPro:IPR016027); BEST Arabidopsis thaliana protein match is: …
Bra013327	A01	AT4G18593 (E=9e-069) | dual specificity protein phosphatase-related
Bra013328	A01	AT4G18596 (E=1e-090) | pollen Ole e 1 allergen and extensin family protein
Bra013329	A01	AT4G18600 (E=0.0) WAVE5, ATSCAR-LIKE, SCARL | WAVE5; protein binding
Bra013330	A01	AT4G18610 (E=2e-074) LSH9 | LSH9 (LIGHT SENSITIVE HYPOCOTYLS 9)
Bra013331	A01
Bra013332	A01
Bra013333	A01
Bra013334	A01	AT4G18620 (E=6e-066) | FUNCTIONS IN: molecular_function unknown; INVOLVED IN: biological_process unknown; LOCATED IN: cellular_component unknown; BEST Arabidopsis thaliana protein match is: Bet v I allergen family protein (TAIR:AT5G45870.1); Has 190 Blast hits to 190 proteins in 20 species: Archae - 0; Bacteria - 0; Metazoa - 12; Fungi - 0; Plants - 178; Viruses - 0; Other Eukaryotes - 0 (source:…
Bra013335	A01	AT4G18630 (E=1e-190) | unknown protein
Bra013336	A01	AT4G18640 (E=5e-248) MRH1 | MRH1 (morphogenesis of root hair 1); ATP binding / protein binding / protein kinase/ protein serine/threonine kinase/ protein tyrosine kinase
Bra013337	A01	AT4G18650 (E=3e-086) | transcription factor-related
Bra013338	A01	AT5G45830 (E=3e-072) DOG1, GSQ5 | DOG1 (DELAY OF GERMINATION 1)
Bra013339	A01	AT4G18670 (E=4e-204) | protein binding / structural constituent of cell wall
Bra013340	A01	AT4G18700 (E=4e-246) CIPK12, SnRK3.9, ATWL4, WL4 | CIPK12 (CBL-INTERACTING PROTEIN KINASE 12); ATP binding / kinase/ protein kinase/ protein serine/threonine kinase
Bra013341	A01	AT4G18710 (E=6e-222) BIN2, DWF12, UCU1, ATSK21, SK21 | BIN2 (BRASSINOSTEROID-INSENSITIVE 2); glycogen synthase kinase 3/ kinase/ protein kinase
Bra013342	A01	AT4G18730 (E=2e-093) RPL16B | RPL16B; structural constituent of ribosome
Bra013343	A01	AT4G18740 (E=7e-046) | transcription termination factor
Bra013344	A01	AT4G18750 (E=0.0) DOT4 | DOT4 (DEFECTIVELY ORGANIZED TRIBUTARIES 4)
Bra013345	A01	AT4G18760 (E=2e-126) AtRLP51 | AtRLP51 (Receptor Like Protein 51); protein binding
Bra013346	A01	AT4G18770 (E=6e-188) MYB98, AtMYB98 | MYB98 (myb domain protein 98); DNA binding / transcription factor
Bra013347	A01	AT3G49520 (E=8e-021) | F-box family protein
Bra013348	A01	AT3G13680 (E=7e-053) | F-box family protein
Bra013349	A01	AT4G18800 (E=5e-115) ATHSGBP, ATRAB11B, ATRABA1D | ATRABA1D (ARABIDOPSIS RAB GTPASE HOMOLOG A1D); GTP binding
Bra013350	A01	AT3G17530 (E=9e-066) | F-box family protein
Bra013351	A01	AT3G17540 (E=1e-047) | F-box family protein
Bra013352	A01	AT4G18810 (E=2e-302) | binding / catalytic/ transcription repressor
Bra013353	A01	AT4G18820 (E=0.0) | ATP binding / DNA binding / DNA-directed DNA polymerase/ nucleoside-triphosphatase/ nucleotide binding
Bra013354	A01	AT4G18830 (E=4e-130) ATOFP5, OFP5 | OFP5 (ARABIDOPSIS THALIANA OVATE FAMILY PROTEIN 5)
Bra013355	A01	AT4G18840 (E=2e-243) | pentatricopeptide (PPR) repeat-containing protein
Bra013356	A01
Bra013357	A01	AT4G36150 (E=7e-025) | disease resistance protein (TIR-NBS-LRR class), putative
Bra013358	A01	AT4G18880 (E=8e-149) AT-HSFA4A, HSF A4A | AT-HSFA4A; DNA binding / transcription factor
Bra013359	A01	AT4G18890 (E=1e-118) | brassinosteroid signalling positive regulator-related
Bra013360	A01	AT4G18905 (E=9e-222) | transducin family protein / WD-40 repeat family protein
Bra013361	A01	AT4G18910 (E=3e-148) NIP1;2, NLM2 | NIP1;2 (NOD26-LIKE INTRINSIC PROTEIN 1;2); arsenite transmembrane transporter/ water channel
Bra013362	A01	AT4G18920 (E=1e-138) | unknown protein
Bra013363	A01	AT4G18950 (E=8e-233) | ankyrin protein kinase, putative
Bra013364	A01	AT4G18960 (E=1e-118) AG | AG (AGAMOUS); DNA binding / transcription factor
Bra013365	A01	AT4G18975 (E=1e-133) | pentatricopeptide (PPR) repeat-containing protein
Bra013366	A01	AT5G45630 (E=6e-021) | unknown protein
Bra013367	A01	AT4G18990 (E=3e-173) | xyloglucan:xyloglucosyl transferase, putative / xyloglucan endotransglycosylase, putative / endo-xyloglucan transferase, putative
Bra013368	A01	AT4G19003 (E=4e-097) VPS25 | VPS25
Bra013369	A01	AT4G19010 (E=5e-269) | 4-coumarate--CoA ligase family protein / 4-coumaroyl-CoA synthase family protein
Bra013370	A01	AT4G19020 (E=0.0) CMT2 | CMT2 (chromomethylase 2); DNA binding / chromatin binding
Bra013371	A01	AT4G19040 (E=0.0) EDR2 | EDR2; lipid binding
Bra013372	A01	AT4G19050 (E=6e-313) | ATP binding / protein binding
Bra013373	A01	AT4G19060 (E=2e-063) | disease resistance protein-related
Bra013374	A01	AT4G19120 (E=0.0) ERD3 | ERD3 (early-responsive to dehydration 3)
Bra013375	A01	AT4G19140 (E=5e-058) | unknown protein
Bra013376	A01	AT4G19150 (E=6e-079) | ankyrin repeat family protein
Bra013377	A01	AT4G19160 (E=7e-148) | unknown protein
Bra013378	A01	AT4G19170 (E=2e-256) NCED4 | NCED4 (NINE-CIS-EPOXYCAROTENOID DIOXYGENASE 4)
Bra013379	A01	AT4G19180 (E=8e-287) | nucleoside phosphatase family protein / GDA1/CD39 family protein
Bra013380	A01	AT4G19185 (E=8e-155) | integral membrane family protein
Bra013381	A01	AT4G19190 (E=2e-225) | zinc knuckle (CCHC-type) family protein
Bra013382	A01	proline-rich family protein [Source:TAIR;Acc:AT4G19200](projected from arabidopsis_thaliana,AT4G19200)
Bra013383	A01	AT4G20340 (E=2e-116) | RNA polymerase II transcription factor/ transcription initiation factor
Bra013384	A01	AT4G20330 (E=5e-112) | transcription initiation factor-related
Bra013385	A01	AT4G19210 (E=3e-223) ATRLI2, RLI2 | ATRLI2; transporter
Bra013386	A01	AT4G19230 (E=5e-253) CYP707A1 | CYP707A1; (+)-abscisic acid 8'-hydroxylase/ oxygen binding
Bra013387	A01	AT4G19350 (E=3e-061) EMB3006 | EMB3006 (embryo defective 3006)
Bra013388	A01	AT4G19360 (E=7e-016) | unknown protein
Bra013389	A01	AT4G19330 (E=2e-065) | kelch repeat-containing F-box family protein
Bra013390	A01	AT4G19370 (E=1e-089) | unknown protein
Bra013391	A01	AT4G19380 (E=1e-238) | alcohol oxidase-related
Bra013392	A01	AT4G19390 (E=3e-080) | FUNCTIONS IN: molecular_function unknown; INVOLVED IN: biological_process unknown; LOCATED IN: chloroplast; EXPRESSED IN: 23 plant structures; EXPRESSED DURING: 13 growth stages; CONTAINS InterPro DOMAIN/s: Uncharacterised conserved protein UCP022348 (InterPro:IPR016804), Uncharacterised protein family UPF0114 (InterPro:IPR005134); BEST Arabidopsis thaliana protein match is…
Bra013393	A01	AT4G19400 (E=4e-073) | actin binding
Bra013394	A01	AT4G19410 (E=3e-212) | pectinacetylesterase, putative
Bra013395	A01	AT4G19420 (E=9e-229) | pectinacetylesterase family protein
Bra013396	A01	AT4G19430 (E=6e-051) | unknown protein
Bra013397	A01	AT3G18950 (E=2e-021) | transducin family protein / WD-40 repeat family protein
Bra013398	A01	AT4G19450 (E=5e-282) | nodulin-related
Bra013399	A01	AT4G19460 (E=2e-247) | glycosyl transferase family 1 protein
Bra013400	A01	AT4G19500 (E=6e-223) | ATP binding / nucleoside-triphosphatase/ nucleotide binding / protein binding / transmembrane receptor
Bra013401	A01	AT4G19540 (E=1e-121) INDL | INDL (IND1(IRON-SULFUR PROTEIN REQUIRED FOR NADH DEHYDROGENASE)-LIKE)
Bra013402	A01	AT4G19560 (E=1e-115) CYCT1;2 | CYCT1;2; cyclin-dependent protein kinase
Bra013403	A01	AT5G53150 (E=2e-042) | heat shock protein binding / unfolded protein binding
Bra013404	A01	AT4G19590 (E=1e-053) | DNAJ heat shock N-terminal domain-containing protein
Bra013405	A01	AT4G19610 (E=9e-294) | RNA binding / nucleic acid binding / nucleotide binding
Bra013406	A01	AT4G19630 (E=5e-018) | heat shock factor protein-related / heat shock transcription factor-related
Bra013407	A01
Bra013408	A01	AT4G19620 (E=2e-009) | unknown protein
Bra013409	A01	AT4G19630 (E=2e-018) | heat shock factor protein-related / heat shock transcription factor-related
Bra013410	A01	AT4G19640 (E=1e-105) ARA7, ARA-7, ATRABF2B, ATRAB5B, RABF2B, ATRAB-F2B, RAB-F2B | ARA7; GTP binding
Bra013411	A01	AT4G19645 (E=1e-130) | FUNCTIONS IN: molecular_function unknown; INVOLVED IN: biological_process unknown; LOCATED IN: integral to membrane; CONTAINS InterPro DOMAIN/s: TRAM, LAG1 and CLN8 homology (InterPro:IPR006634); BEST Arabidopsis thaliana protein match is: unknown protein (TAIR:AT1G31300.2); Has 401 Blast hits to 401 proteins in 98 species: Archae - 0; Bacteria - 0; Metazoa - 186; Fungi - 1…
Bra013412	A01	AT1G77570 (E=4e-015) | DNA binding / transcription factor
Bra013413	A01
Bra013414	A01	AT4G19650 (E=8e-241) | FUNCTIONS IN: molecular_function unknown; INVOLVED IN: biological_process unknown; LOCATED IN: cellular_component unknown; CONTAINS InterPro DOMAIN/s: Mitochodrial transcription termination factor-related (InterPro:IPR003690); BEST Arabidopsis thaliana protein match is: mitochondrial transcription termination factor-related / mTERF-related (TAIR:AT5G45113.1); Has 110 Blast …
Bra013415	A01	AT3G18100 (E=4e-220) MYB4R1, AtMYB4R1 | MYB4R1 (myb domain protein 4R1); transcription factor
Bra013416	A01	AT4G19660 (E=6e-250) NPR4 | NPR4 (NPR1-like protein 4); protein binding
Bra013417	A01	AT4G19670 (E=6e-257) | zinc finger (C3HC4-type RING finger) family protein
Bra013418	A01	AT4G19680 (E=3e-179) IRT2 | IRT2; iron ion transmembrane transporter/ zinc ion transmembrane transporter
Bra013419	A01	AT4G19690 (E=2e-159) IRT1 | IRT1 (iron-regulated transporter 1); cadmium ion transmembrane transporter/ copper uptake transmembrane transporter/ iron ion transmembrane transporter/ manganese ion transmembrane transporter/ zinc ion transmembrane transporter
Bra013420	A01	AT4G19690 (E=3e-160) IRT1 | IRT1 (iron-regulated transporter 1); cadmium ion transmembrane transporter/ copper uptake transmembrane transporter/ iron ion transmembrane transporter/ manganese ion transmembrane transporter/ zinc ion transmembrane transporter
Bra013421	A01	AT4G19690 (E=2e-027) IRT1 | IRT1 (iron-regulated transporter 1); cadmium ion transmembrane transporter/ copper uptake transmembrane transporter/ iron ion transmembrane transporter/ manganese ion transmembrane transporter/ zinc ion transmembrane transporter
Bra013422	A01	AT4G19690 (E=1e-162) IRT1 | IRT1 (iron-regulated transporter 1); cadmium ion transmembrane transporter/ copper uptake transmembrane transporter/ iron ion transmembrane transporter/ manganese ion transmembrane transporter/ zinc ion transmembrane transporter
Bra013423	A01	AT4G19700 (E=1e-103) RING | RING; protein binding / zinc ion binding
Bra013424	A01
Bra013425	A01	AT4G19710 (E=0.0) AK-HSDH II, AK-HSDH | bifunctional aspartate kinase/homoserine dehydrogenase, putative / AK-HSDH, putative
Bra013426	A01	AT4G19810 (E=7e-139) | glycosyl hydrolase family 18 protein
Bra013427	A01	AT2G13100 (E=5e-104) | glycerol-3-phosphate transporter, putative / glycerol 3-phosphate permease, putative
Bra013428	A01	AT4G19840 (E=5e-082) ATPP2-A1, ATPP2A-1, PP2-A1 | ATPP2-A1; carbohydrate binding
Bra013429	A01	AT4G19850 (E=3e-062) | ATPP2-A2; carbohydrate binding
Bra013430	A01	AT4G19860 (E=4e-288) | lecithin:cholesterol acyltransferase family protein / LACT family protein
Bra013431	A01	AT1G80070 (E=0.0) SUS2, EMB33, EMB177, EMB14 | SUS2 (ABNORMAL SUSPENSOR 2)
Bra013432	A01	AT4G19900 (E=2e-272) | glycosyl transferase-related
Bra013433	A01	AT4G19960 (E=1e-185) | potassium ion transmembrane transporter
Bra013434	A01	AT4G19970 (E=1e-169) | unknown protein
Bra013435	A01	AT4G19980 (E=5e-035) | unknown protein
Bra013436	A01	AT4G19985 (E=3e-092) | GCN5-related N-acetyltransferase (GNAT) family protein
Bra013437	A01	AT4G19990 (E=6e-017) FRS1 | FRS1 (FAR1-related sequence 1); zinc ion binding
Bra013438	A01	AT4G20000 (E=2e-066) | VQ motif-containing protein
Bra013439	A01	AT4G20020 (E=3e-081) | unknown protein
Bra013440	A01	AT4G20030 (E=8e-070) | RNA recognition motif (RRM)-containing protein
Bra013441	A01	AT4G20040 (E=5e-206) | FUNCTIONS IN: molecular_function unknown; INVOLVED IN: biological_process unknown; LOCATED IN: endomembrane system; CONTAINS InterPro DOMAIN/s: Pectin lyase fold/virulence factor (InterPro:IPR011050), Parallel beta-helix repeat (InterPro:IPR006626); BEST Arabidopsis thaliana protein match is: QRT3 (QUARTET 3); polygalacturonase (TAIR:AT4G20050.2); Has 90 Blast hits to 90 pr…
Bra013442	A01	AT4G20050 (E=7e-221) QRT3 | QRT3 (QUARTET 3); polygalacturonase
Bra013443	A01	AT4G20060 (E=0.0) EMB1895 | EMB1895 (EMBRYO DEFECTIVE 1895); binding
Bra013444	A01	AT4G20090 (E=2e-292) EMB1025 | EMB1025 (embryo defective 1025)
Bra013445	A01	AT4G20110 (E=0.0) | vacuolar sorting receptor, putative
Bra013446	A01	AT4G20140 (E=0.0) GSO1 | GSO1 (GASSHO1); ATP binding / protein binding / protein kinase/ protein serine/threonine kinase/ protein tyrosine kinase
Bra013447	A01	AT4G20160 (E=2e-109) | LOCATED IN: chloroplast; EXPRESSED IN: 6 plant structures; EXPRESSED DURING: L mature pollen stage, M germinated pollen stage, 4 anthesis, petal differentiation and expansion stage; BEST Arabidopsis thaliana protein match is: protein binding / zinc ion binding (TAIR:AT1G30860.1); Has 56595 Blast hits to 33217 proteins in 1313 species: Archae - 191; Bacteria - 4343; Metazoa …
Bra013448	A01	AT4G20190 (E=5e-131) | unknown protein
Bra013449	A01	AT5G24960 (E=2e-169) CYP71A14 | CYP71A14; electron carrier/ heme binding / iron ion binding / monooxygenase/ oxygen binding
Bra013450	A01	AT4G20260 (E=2e-059) ATPCAP1, PCAP1 | DREPP plasma membrane polypeptide family protein
Bra013451	A01	AT4G20270 (E=0.0) BAM3 | BAM3 (BARELY ANY MERISTEM 3); ATP binding / protein binding / protein kinase/ protein serine/threonine kinase
Bra013452	A01	AT4G20280 (E=1e-061) TAF11 | TAF11 (TBP-ASSOCIATED FACTOR 11); DNA binding / RNA polymerase II transcription factor/ transcription initiation factor
Bra013453	A01	AT4G20300 (E=5e-099) | unknown protein
Bra013454	A01	AT4G20310 (E=8e-170) | metalloendopeptidase
Bra013455	A01
Bra013456	A01	AT4G20320 (E=4e-305) | CTP synthase/ catalytic
Bra013457	A01	AT4G20325 (E=7e-121) | unknown protein
Bra013458	A01	AT4G20360 (E=5e-212) ATRAB8D, ATRABE1B | ATRABE1B (ARABIDOPSIS RAB GTPASE HOMOLOG E1B); GTP binding / GTPase/ translation elongation factor
Bra013459	A01	AT5G44560 (E=2e-085) VPS2.2 | VPS2.2
Bra013460	A01	AT4G20380 (E=3e-071) LSD1 | zinc finger protein (LSD1)
Bra013461	A01	AT4G20400 (E=4e-291) | transcription factor jumonji (jmj) family protein / zinc finger (C5HC2 type) family protein
Bra013462	A01	AT4G20410 (E=1e-155) GSNAP, GAMMA-SNAP | GSNAP (GAMMA-SOLUBLE NSF ATTACHMENT PROTEIN); binding / transporter
Bra013463	A01	AT4G20420 (E=5e-026) | tapetum-specific protein-related
Bra013464	A01	AT4G20430 (E=0.0) | subtilase family protein
Bra013465	A01	AT4G20440 (E=1e-060) smB | smB (small nuclear ribonucleoprotein associated protein B)
Bra013466	A01	AT4G20460 (E=3e-224) | NAD-dependent epimerase/dehydratase family protein
Bra013467	A01	AT4G20740 (E=0.0) | pentatricopeptide (PPR) repeat-containing protein
Bra013468	A01	AT4G20760 (E=9e-152) | short-chain dehydrogenase/reductase (SDR) family protein
Bra013469	A01	AT4G20770 (E=0.0) | pentatricopeptide (PPR) repeat-containing protein
Bra013470	A01	AT4G20780 (E=5e-066) | calcium-binding protein, putative
Bra013471	A01	AT4G20790 (E=1e-232) | leucine-rich repeat family protein
Bra013472	A01	AT4G20800 (E=2e-234) | FAD-binding domain-containing protein
Bra013473	A01	AT4G20800 (E=3e-233) | FAD-binding domain-containing protein
Bra013474	A01	AT1G64540 (E=3e-026) | F-box family protein
Bra013475	A01	AT4G20820 (E=1e-256) | FAD-binding domain-containing protein
Bra013476	A01	AT4G20830 (E=2e-253) | FAD-binding domain-containing protein
Bra013477	A01	AT4G20850 (E=0.0) TPP2 | TPP2 (TRIPEPTIDYL PEPTIDASE II); tripeptidyl-peptidase
Bra013478	A01	AT4G20860 (E=2e-241) | FAD-binding domain-containing protein
Bra013479	A01	AT4G20870 (E=7e-140) FAH2, ATFAH2 | FAH2 (FATTY ACID HYDROXYLASE 2); catalytic/ fatty acid alpha-hydroxylase
Bra013480	A01	AT4G20880 (E=1e-020) | ethylene-responsive nuclear protein / ethylene-regulated nuclear protein (ERT2)
Bra013481	A01	AT4G20890 (E=3e-242) TUB9 | TUB9; GTP binding / GTPase/ structural molecule
Bra013482	A01	AT4G20910 (E=7e-303) HEN1, CRM2 | HEN1 (HUA ENHANCER 1); RNA methyltransferase
Bra013483	A01	AT4G20920 (E=8e-219) | double-stranded RNA binding
Bra013484	A01	AT4G20910 (E=1e-237) HEN1, CRM2 | HEN1 (HUA ENHANCER 1); RNA methyltransferase
Bra013485	A01	AT4G20940 (E=0.0) | leucine-rich repeat family protein
Bra013486	A01	AT4G20970 (E=3e-065) | basic helix-loop-helix (bHLH) family protein
Bra013487	A01	AT4G20990 (E=2e-102) ATACA4, ACA4 | ACA4 (ALPHA CARBONIC ANHYDRASE 4); carbonate dehydratase/ zinc ion binding
Bra013488	A01	AT3G26010 (E=6e-107) | F-box family protein
Bra013489	A01	AT4G21020 (E=3e-082) | late embryogenesis abundant domain-containing protein / LEA domain-containing protein
Bra013490	A01	AT4G21050 (E=6e-050) | Dof-type zinc finger domain-containing protein
Bra013491	A01
Bra013492	A01	AT4G21040 (E=6e-057) | Dof-type zinc finger domain-containing protein
Bra013493	A01	AT4G21040 (E=2e-060) | Dof-type zinc finger domain-containing protein
Bra013494	A01	AT4G21050 (E=9e-057) | Dof-type zinc finger domain-containing protein
Bra013495	A01	AT4G21060 (E=1e-017) | galactosyltransferase family protein
Bra013496	A01	AT4G21050 (E=3e-019) | Dof-type zinc finger domain-containing protein
Bra013497	A01
Bra013498	A01	AT4G21060 (E=2e-311) | galactosyltransferase family protein
Bra013499	A01	AT4G21070 (E=0.0) ATBRCA1, BRCA1 | ATBRCA1; ubiquitin-protein ligase
Bra013500	A01	AT4G21090 (E=1e-095) ATMFDX2, MFDX2 | adrenodoxin-like ferredoxin 1
Bra013501	A01	AT4G20860 (E=4e-233) | FAD-binding domain-containing protein
Bra013502	A01	AT4G21110 (E=3e-084) | G10 family protein
Bra013503	A01	AT4G21140 (E=3e-083) | unknown protein
Bra013504	A01	AT2G41790 (E=8e-028) | peptidase M16 family protein / insulinase family protein
Bra013505	A01	AT1G47620 (E=2e-198) CYP96A8 | CYP96A8; electron carrier/ heme binding / iron ion binding / monooxygenase/ oxygen binding
Bra013506	A01	AT4G16700 (E=1e-016) PSD1 | PSD1 (phosphatidylserine decarboxylase 1); phosphatidylserine decarboxylase
Bra013507	A01	AT4G21150 (E=0.0) HAP6 | HAP6 (HAPLESS 6); dolichyl-diphosphooligosaccharide-protein glycotransferase
Bra013508	A01	AT4G21160 (E=6e-075) ZAC | ZAC; ARF GTPase activator/ phospholipid binding
Bra013509	A01	AT4G21170 (E=7e-144) | pentatricopeptide (PPR) repeat-containing protein
Bra013510	A01	AT4G21180 (E=2e-306) ATERDJ2B | ATERDJ2B; heat shock protein binding / unfolded protein binding
Bra013511	A01	AT4G21190 (E=5e-142) emb1417 | emb1417 (embryo defective 1417)
Bra013512	A01	AT4G21200 (E=9e-093) ATGA2OX8, GA2OX8 | GA2OX8 (GIBBERELLIN 2-OXIDASE 8); gibberellin 2-beta-dioxygenase
Bra013513	A01	AT4G21210 (E=4e-176) ATRP1 | ATRP1 (PPDK REGULATORY PROTEIN); phosphoprotein phosphatase/ protein kinase
Bra013514	A01	AT4G21215 (E=1e-069) | unknown protein
Bra013515	A01	AT4G21230 (E=2e-052) | protein kinase family protein
Bra013516	A01	AT4G21250 (E=1e-119) | unknown protein
Bra013517	A01	AT4G21280 (E=6e-075) PSBQ, PSBQA, PSBQ-1 | oxygen-evolving enhancer protein 3, chloroplast, putative (PSBQ1) (PSBQ)
Bra013518	A01	AT4G21300 (E=0.0) | pentatricopeptide (PPR) repeat-containing protein
Bra013519	A01	AT4G21330 (E=3e-081) DYT1 | DYT1 (DYSFUNCTIONAL TAPETUM 1); DNA binding / transcription factor
Bra013520	A01	AT4G21340 (E=7e-106) B70 | B70; transcription factor
Bra013521	A01	AT4G21350 (E=2e-138) B80, PUB8 | PUB8 (PLANT U-BOX 8); binding / protein binding / ubiquitin-protein ligase/ zinc ion binding
Bra013522	A01	AT4G21380 (E=0.0) ARK3 | ARK3 (A. THALIANA RECEPTOR KINASE 3); kinase/ transmembrane receptor protein serine/threonine kinase
Bra013523	A01	AT4G21390 (E=0.0) B120 | B120; ATP binding / protein kinase/ protein serine/threonine kinase/ sugar binding
Bra013524	A01	AT4G21410 (E=6e-179) | protein kinase family protein
Bra013525	A01	AT4G21430 (E=0.0) B160 | B160; protein binding / transcription factor/ zinc ion binding
Bra013526	A01	AT4G21440 (E=4e-134) ATMYB102, ATM4 | ATMYB102 (ARABIDOPSIS MYB-LIKE 102); DNA binding / transcription factor
Bra013527	A01	AT4G21445 (E=2e-066) | unknown protein
Bra013528	A01	AT4G21450 (E=3e-134) | vesicle-associated membrane family protein / VAMP family protein
Bra013529	A01	AT4G21480 (E=7e-260) | carbohydrate transmembrane transporter/ sugar:hydrogen symporter
Bra013530	A01	AT4G21500 (E=4e-058) | unknown protein
Bra013531	A01	AT4G30440 (E=2e-028) GAE1 | GAE1 (UDP-D-GLUCURONATE 4-EPIMERASE 1); UDP-glucuronate 4-epimerase/ catalytic
Bra013532	A01	AT4G21510 (E=3e-055) | F-box family protein
Bra013533	A01	AT4G21520 (E=5e-221) | transducin family protein / WD-40 repeat family protein
Bra013534	A01	AT4G21530 (E=0.0) | nucleotide binding
Bra013535	A01	AT4G21550 (E=4e-155) VAL3 | VAL3 (VP1/ABI3-LIKE 3); transcription factor
Bra013536	A01	AT4G21560 (E=1e-104) VPS28-1 | VPS28-1 (VACUOLAR PROTEIN SORTING-ASSOCIATED PROTEIN 28 HOMOLOG 1); transporter
Bra013537	A01	AT4G21570 (E=3e-148) | unknown protein
Bra013538	A01	AT1G33020 (E=2e-084) | F-box family protein
Bra013539	A01	AT5G62390 (E=1e-133) ATBAG7 | ATBAG7 (ARABIDOPSIS THALIANA BCL-2-ASSOCIATED ATHANOGENE 7); calmodulin binding
Bra013540	A01	AT4G21580 (E=1e-144) | oxidoreductase, zinc-binding dehydrogenase family protein
Bra013541	A01	AT4G21585 (E=2e-168) ENDO4 | ENDO4 (endonuclease 4); T/G mismatch-specific endonuclease/ endonuclease/ nucleic acid binding / single-stranded DNA specific endodeoxyribonuclease
Bra013542	A01	AT4G21600 (E=5e-153) ENDO5 | ENDO5 (endonuclease 5); T/G mismatch-specific endonuclease/ endonuclease/ nucleic acid binding / single-stranded DNA specific endodeoxyribonuclease
Bra013543	A01	AT1G11270 (E=6e-085) | F-box family protein
Bra013544	A01	AT4G21650 (E=5e-307) | subtilase family protein
Bra013545	A01	AT4G21660 (E=6e-230) | proline-rich spliceosome-associated (PSP) family protein
Bra013546	A01	AT4G21670 (E=2e-210) CPL1, FRY2, ATCPL1 | CPL1 (C-TERMINAL DOMAIN PHOSPHATASE-LIKE 1); double-stranded RNA binding / nucleotide phosphatase
Bra013547	A01	AT4G21680 (E=2e-300) | proton-dependent oligopeptide transport (POT) family protein
Bra013548	A01
Bra013549	A01	AT4G21700 (E=0.0) | unknown protein
Bra013550	A01	AT4G21710 (E=0.0) NRPB2, EMB1989, RPB2 | NRPB2; DNA binding / DNA-directed RNA polymerase
Bra013551	A01	AT4G21720 (E=1e-052) | unknown protein
Bra013552	A01	AT4G21740 (E=1e-028) | unknown protein
Bra013553	A01	AT2G30070 (E=2e-026) ATKT1, ATKT1P, ATKUP1, KUP1 | ATKT1 (POTASSIUM TRANSPORTER 1); potassium ion transmembrane transporter
Bra013554	A01	AT4G36840 (E=2e-034) | FUNCTIONS IN: molecular_function unknown; INVOLVED IN: biological_process unknown; LOCATED IN: cellular_component unknown; CONTAINS InterPro DOMAIN/s: Galactose oxidase/kelch, beta-propeller (InterPro:IPR011043), Kelch repeat type 1 (InterPro:IPR006652), Kelch related (InterPro:IPR013089), Kelch-type beta propeller (InterPro:IPR015915); BEST Arabidopsis thaliana protein mat…
Bra013555	A01	AT4G04900 (E=7e-008) RIC10 | RIC10 (ROP-INTERACTIVE CRIB MOTIF-CONTAINING PROTEIN 10)
Bra013556	A01	AT4G21750 (E=6e-179) ATML1 | ATML1 (MERISTEM LAYER 1); DNA binding / sequence-specific DNA binding / transcription factor
Bra013557	A01	AT4G21760 (E=2e-192) BGLU47 | BGLU47 (Beta-glucosidase 47); catalytic/ cation binding / hydrolase, hydrolyzing O-glycosyl compounds
Bra013558	A01	AT4G21770 (E=3e-238) | pseudouridine synthase family protein
Bra013559	A01	AT4G21780 (E=1e-044) | unknown protein
Bra013560	A01	AT4G21790 (E=7e-036) TOM1, ATTOM1 | TOM1 (TOBAMOVIRUS MULTIPLICATION 1); protein binding
Bra013561	A01	AT4G21790 (E=5e-081) TOM1, ATTOM1 | TOM1 (TOBAMOVIRUS MULTIPLICATION 1); protein binding
Bra013562	A01	AT4G21800 (E=4e-149) QQT2 | QQT2 (quatre-quart2); ATP binding / nucleotide binding
Bra013563	A01	AT4G21810 (E=5e-110) DER2.1 | DER2.1 (DERLIN-2.1)
Bra013564	A01	AT4G21820 (E=1e-247) | binding / calmodulin binding
Bra013565	A01	AT4G21860 (E=2e-079) MSRB2 | MSRB2 (methionine sulfoxide reductase B 2); peptide-methionine-(S)-S-oxide reductase
Bra013566	A01	AT4G21870 (E=8e-052) | 26.5 kDa class P-related heat shock protein (HSP26.5-P)
Bra013567	A01	AT4G04790 (E=2e-227) | FUNCTIONS IN: molecular_function unknown; INVOLVED IN: biological_process unknown; LOCATED IN: cellular_component unknown; EXPRESSED IN: 21 plant structures; EXPRESSED DURING: 13 growth stages; CONTAINS InterPro DOMAIN/s: Pentatricopeptide repeat (InterPro:IPR002885); BEST Arabidopsis thaliana protein match is: unknown protein (TAIR:AT4G21880.1); Has 8701 Blast hits to 4047…
Bra013568	A01	AT4G21890 (E=5e-120) | unknown protein
Bra013569	A01	AT4G21895 (E=2e-056) | DNA binding
Bra013570	A01	AT4G21895 (E=2e-045) | DNA binding
Bra013571	A01	AT4G21895 (E=5e-046) | DNA binding
Bra013572	A01	AT4G21900 (E=5e-247) | antiporter/ drug transporter/ transporter
Bra013573	A01	AT4G21902 (E=4e-045) | unknown protein
Bra013574	A01	AT4G21930 (E=1e-047) | unknown protein
Bra013575	A01	AT4G21940 (E=1e-252) CPK15 | CPK15; ATP binding / calcium ion binding / calmodulin-dependent protein kinase/ kinase/ protein kinase/ protein serine/threonine kinase
Bra013576	A01	AT4G21960 (E=7e-188) PRXR1 | PRXR1; electron carrier/ heme binding / peroxidase
Bra013577	A01	AT4G21970 (E=9e-066) | unknown protein
Bra013578	A01	AT4G21980 (E=7e-061) APG8A, ATG8A | APG8A (AUTOPHAGY 8A); APG8 activating enzyme/ APG8-specific protease/ Atg8 ligase
Bra013579	A01	AT4G04610 (E=5e-207) APR1, APR, PRH19, ATAPR1 | APR1 (APS REDUCTASE 1); adenylyl-sulfate reductase
Bra013580	A01	AT4G22000 (E=5e-054) | unknown protein
Bra013581	A01
Bra013582	A01	AT4G22010 (E=4e-312) sks4 | sks4 (SKU5 Similar 4); copper ion binding / oxidoreductase
Bra013583	A01
Bra013584	A01	AT4G22070 (E=3e-213) WRKY31, ATWRKY31 | WRKY31; transcription factor
Bra013585	A01	AT4G22080 (E=1e-218) | pectate lyase family protein
Bra013586	A01	AT4G22110 (E=3e-110) | alcohol dehydrogenase, putative
Bra013587	A01	AT4G22120 (E=0.0) | early-responsive to dehydration protein-related / ERD protein-related
Bra013588	A01
Bra013589	A01
Bra013590	A01
Bra013591	A01	AT4G22130 (E=0.0) SRF8 | SRF8 (STRUBBELIG-RECEPTOR FAMILY 8); ATP binding / kinase/ protein binding / protein kinase/ protein serine/threonine kinase/ protein tyrosine kinase
Bra013592	A01	AT4G22140 (E=9e-129) | DNA binding / protein binding / zinc ion binding
Bra013593	A01	AT4G22150 (E=1e-139) PUX3 | PUX3; protein binding
Bra013594	A01	AT4G22160 (E=6e-029) | unknown protein
Bra013595	A01
Bra013596	A01	AT4G23270 (E=1e-229) | protein kinase family protein
Bra013597	A01	AT4G22170 (E=2e-030) | F-box family protein
Bra013598	A01	AT4G22190 (E=9e-137) | unknown protein
Bra013599	A01	AT4G22200 (E=0.0) AKT2/3, AKT3, AKT2 | AKT2/3 (ARABIDOPSIS POTASSIUM TRANSPORT 2/3); cyclic nucleotide binding / inward rectifier potassium channel/ protein binding
Bra013600	A01
Bra013601	A01	AT4G22220 (E=8e-084) ISU1, ATISU1 | ISU1; structural molecule
Bra013602	A01	AT4G22240 (E=2e-120) | plastid-lipid associated protein PAP, putative
Bra013603	A01	AT4G22250 (E=3e-057) | zinc finger (C3HC4-type RING finger) family protein
Bra013604	A01	AT4G22260 (E=5e-158) IM, IM1 | IM (IMMUTANS); alternative oxidase
Bra013605	A01
Bra013606	A01	AT4G22270 (E=2e-195) | unknown protein
Bra013607	A01	AT4G22290 (E=7e-189) | ubiquitin thiolesterase
Bra013608	A01	AT4G22310 (E=2e-055) | unknown protein
Bra013609	A01	AT4G22310 (E=2e-050) | unknown protein
Bra013610	A01	AT4G22320 (E=4e-015) | unknown protein
Bra013611	A01	AT4G22330 (E=2e-141) ATCES1 | ATCES1; catalytic/ hydrolase, acting on carbon-nitrogen (but not peptide) bonds, in linear amides
Bra013612	A01	AT4G22340 (E=1e-171) | phosphatidate cytidylyltransferase, putative / CDP-diglyceride synthetase, putative
Bra013613	A01	AT4G22350 (E=4e-239) | ubiquitin carboxyl-terminal hydrolase family protein
Bra013614	A01	AT4G22360 (E=1e-091) | SWIB complex BAF60b domain-containing protein
Bra013615	A01	AT4G22370 (E=5e-048) | unknown protein
Bra013616	A01	AT5G20160 (E=5e-054) | ribosomal protein L7Ae/L30e/S12e/Gadd45 family protein
Bra013617	A01	AT4G12590 (E=4e-133) | unknown protein
Bra013618	A01	AT1G53360 (E=2e-077) | F-box family protein-related
Bra013619	A01	AT4G22460 (E=2e-030) | protease inhibitor/seed storage/lipid transfer protein (LTP) family protein
Bra013620	A01	AT4G22485 (E=3e-030) | Encodes a Protease inhibitor/seed storage/LTP family protein
Bra013621	A01	AT4G22485 (E=2e-025) | Encodes a Protease inhibitor/seed storage/LTP family protein
Bra013622	A01	AT4G22520 (E=4e-027) | protease inhibitor/seed storage/lipid transfer protein (LTP) family protein
Bra013623	A01	AT4G22530 (E=4e-126) | embryo-abundant protein-related
Bra013624	A01	AT4G22540 (E=0.0) ORP2A | ORP2A (OSBP(OXYSTEROL BINDING PROTEIN)-RELATED PROTEIN 2A); oxysterol binding / phosphoinositide binding
Bra013625	A01	AT4G22550 (E=3e-053) | phosphatidic acid phosphatase-related / PAP2-related
Bra013626	A01	AT1G53360 (E=2e-027) | F-box family protein-related
Bra013627	A01	AT4G22580 (E=6e-135) | exostosin family protein
Bra013628	A01	AT4G22590 (E=5e-171) | trehalose-6-phosphate phosphatase, putative
Bra013629	A01	AT4G22600 (E=1e-116) | unknown protein
Bra013630	A01	AT4G22620 (E=5e-079) | auxin-responsive family protein
Bra013631	A01	AT4G22640 (E=7e-024) | FUNCTIONS IN: molecular_function unknown; INVOLVED IN: biological_process unknown; LOCATED IN: anchored to membrane; EXPRESSED IN: male gametophyte, root; CONTAINS InterPro DOMAIN/s: Bifunctional inhibitor/plant lipid transfer protein/seed storage (InterPro:IPR016140); BEST Arabidopsis thaliana protein match is: unknown protein (TAIR:AT4G22666.2); Has 19 Blast hits to 19 pr…
Bra013632	A01	AT4G22670 (E=6e-099) AtHip1 | AtHip1 (Arabidopsis thaliana Hsp70-interacting protein 1); binding
Bra013633	A01	AT4G22680 (E=8e-128) MYB85, AtMYB85 | MYB85 (myb domain protein 85); DNA binding / transcription activator/ transcription factor
Bra013634	A01	AT4G22690 (E=4e-272) CYP706A1 | CYP706A1; electron carrier/ heme binding / iron ion binding / monooxygenase/ oxygen binding
Bra013635	A01	AT4G22720 (E=2e-195) | glycoprotease M22 family protein
Bra013636	A01	AT4G22730 (E=0.0) | leucine-rich repeat transmembrane protein kinase, putative
Bra013637	A01	AT2G39310 (E=1e-056) JAL22 | JAL22 (JACALIN-RELATED LECTIN 22)
Bra013638	A01
Bra013639	A01	AT1G52030 (E=5e-054) MBP2, MBP1.2, F-ATMBP | MBP2 (MYROSINASE-BINDING PROTEIN 2); sugar binding / thioglucosidase binding
Bra013640	A01	AT4G22740 (E=8e-056) | glycine-rich protein
Bra013641	A01	AT4G22750 (E=2e-031) | zinc finger (DHHC type) family protein
Bra013642	A01	AT4G22750 (E=2e-120) | zinc finger (DHHC type) family protein
Bra013643	A01	AT4G22756 (E=4e-157) SMO1-2, ATSMO1, ATSMO1-2, SMO1 | SMO1-2 (STEROL C4-METHYL OXIDASE 1-2); 4,4-dimethyl-9beta,19-cyclopropylsterol-4alpha-methyl oxidase/ C-4 methylsterol oxidase/ catalytic
Bra013644	A01	AT4G22760 (E=1e-092) | pentatricopeptide (PPR) repeat-containing protein
Bra013645	A01	AT4G22760 (E=2e-268) | pentatricopeptide (PPR) repeat-containing protein
Bra013646	A01	AT4G22770 (E=1e-111) | DNA-binding family protein
Bra013647	A01	AT4G22780 (E=5e-224) ACR7 | ACR7; amino acid binding
Bra013648	A01	AT4G22790 (E=5e-199) | MATE efflux family protein
Bra013649	A01	AT4G22810 (E=2e-111) | DNA-binding protein-related
Bra013650	A01	AT4G22830 (E=7e-080) | unknown protein
Bra013651	A01	AT4G22860 (E=1e-144) | unknown protein
Bra013652	A01	AT4G22880 (E=3e-184) LDOX, TDS4, TT18, ANS | LDOX (LEUCOANTHOCYANIDIN DIOXYGENASE); leucocyanidin oxygenase
Bra013653	A01	AT4G22890 (E=5e-155) PGR5-LIKE A | PGR5-LIKE A
Bra013654	A01	AT4G22900 (E=2e-016) | unknown protein
Bra013655	A01	AT4G22910 (E=6e-250) FZR2 | FZR2 (FIZZY-RELATED 2); signal transducer
Bra013656	A01	AT4G23190 (E=3e-150) CRK11, AT-RLK3 | CRK11 (CYSTEINE-RICH RLK11); kinase/ protein kinase
Bra013657	A01	AT4G23190 (E=7e-088) CRK11, AT-RLK3 | CRK11 (CYSTEINE-RICH RLK11); kinase/ protein kinase
Bra013658	A01	AT4G23190 (E=3e-030) CRK11, AT-RLK3 | CRK11 (CYSTEINE-RICH RLK11); kinase/ protein kinase
Bra013659	A01	AT4G23190 (E=1e-148) CRK11, AT-RLK3 | CRK11 (CYSTEINE-RICH RLK11); kinase/ protein kinase
Bra013660	A01	AT4G23200 (E=2e-197) | protein kinase family protein
Bra013661	A01	AT4G22930 (E=1e-195) PYR4, DHOASE | PYR4 (PYRIMIDIN 4); dihydroorotase/ hydrolase/ hydrolase, acting on carbon-nitrogen (but not peptide) bonds, in cyclic amides
Bra013662	A01	AT4G22940 (E=2e-202) | protein kinase family protein
Bra013663	A01	AT1G70040 (E=6e-032) | unknown protein
Bra013664	A01	AT4G11860 (E=1e-076) | FUNCTIONS IN: molecular_function unknown; INVOLVED IN: biological_process unknown; LOCATED IN: cytosol, nucleus, plasma membrane; EXPRESSED IN: 25 plant structures; EXPRESSED DURING: 14 growth stages; CONTAINS InterPro DOMAIN/s: Protein of unknown function DUF544 (InterPro:IPR007518), Ubiquitin interacting motif (InterPro:IPR003903); BEST Arabidopsis thaliana protein match …
Bra013665	A01	AT4G22970 (E=0.0) AESP | AESP (ARABIDOPSIS HOMOLOG OF SEPARASE); peptidase
Bra013666	A01	AT3G22040 (E=2e-055) | receptor-like protein kinase-related
Bra013667	A01	AT4G22980 (E=1e-206) | FUNCTIONS IN: molecular_function unknown; INVOLVED IN: biological_process unknown; LOCATED IN: chloroplast; EXPRESSED IN: 13 plant structures; EXPRESSED DURING: 9 growth stages; BEST Arabidopsis thaliana protein match is: catalytic/ pyridoxal phosphate binding (TAIR:AT5G51920.1); Has 294 Blast hits to 268 proteins in 91 species: Archae - 4; Bacteria - 15; Metazoa - 79; Fung…
Bra013668	A01	AT4G22990 (E=0.0) | SPX (SYG1/Pho81/XPR1) domain-containing protein
Bra013669	A01	AT4G23010 (E=3e-175) ATUTR2, UTR2 | UDP-galactose transporter-related
Bra013670	A01	AT4G23020 (E=2e-118) | unknown protein
Bra013671	A01	AT4G23030 (E=6e-221) | MATE efflux protein-related
Bra013672	A01	AT4G23060 (E=1e-131) IQD22 | IQD22 (IQ-domain 22); calmodulin binding
Bra013673	A01	AT4G23070 (E=4e-112) ATRBL7 | ATRBL7 (ARABIDOPSIS RHOMBOID-LIKE PROTEIN 7)
Bra013674	A01	AT4G11650 (E=2e-076) ATOSM34 | ATOSM34 (osmotin 34)
Bra013675	A01	AT4G23100 (E=2e-263) RML1, PAD2, GSH1, CAD2, ATECS1, GSHA | GSH1 (GLUTAMATE-CYSTEINE LIGASE); glutamate-cysteine ligase
Bra013676	A01	AT4G23280 (E=1e-185) | protein kinase, putative
Bra013677	A01	AT4G23180 (E=1e-242) CRK10, RLK4 | CRK10 (CYSTEINE-RICH RLK10); ATP binding / kinase/ protein kinase/ protein serine/threonine kinase/ protein tyrosine kinase
Bra013678	A01	AT4G23180 (E=1e-266) CRK10, RLK4 | CRK10 (CYSTEINE-RICH RLK10); ATP binding / kinase/ protein kinase/ protein serine/threonine kinase/ protein tyrosine kinase
Bra013679	A01	AT4G23290 (E=1e-208) | protein kinase family protein
Bra013680	A01
Bra013681	A01	AT4G23280 (E=1e-198) | protein kinase, putative
Bra013682	A01	AT4G23290 (E=6e-135) | protein kinase family protein
Bra013683	A01	AT4G23280 (E=2e-243) | protein kinase, putative
Bra013684	A01	AT4G23290 (E=3e-165) | protein kinase family protein
Bra013685	A01	AT4G23330 (E=3e-036) | eukaryotic translation initiation factor-related
Bra013686	A01	AT4G23360 (E=4e-073) | unknown protein
Bra013687	A01	AT4G23370 (E=2e-132) | unknown protein
Bra013688	A01	AT4G23370 (E=2e-052) | unknown protein
Bra013689	A01	AT3G12090 (E=1e-082) TET6 | TET6 (TETRASPANIN6)
Bra013690	A01	AT4G23430 (E=6e-160) | short-chain dehydrogenase/reductase (SDR) family protein
Bra013691	A01	AT4G23440 (E=4e-279) | nucleoside-triphosphatase/ nucleotide binding / transmembrane receptor
Bra013692	A01	AT1G11580 (E=3e-121) ATPMEPCRA, PMEPCRA | PMEPCRA (METHYLESTERASE PCR A); enzyme inhibitor/ pectinesterase
Bra013693	A01	AT4G23470 (E=2e-103) | hydroxyproline-rich glycoprotein family protein
Bra013694	A01	AT4G23490 (E=9e-271) | fringe-related protein
Bra013695	A01	AT4G23493 (E=2e-028) | unknown protein
Bra013696	A01	AT4G23496 (E=5e-023) SP1L5 | SP1L5 (SPIRAL1-LIKE5)
Bra013697	A01	AT4G23500 (E=1e-265) | glycoside hydrolase family 28 protein / polygalacturonase (pectinase) family protein
Bra013698	A01	AT4G23510 (E=3e-070) | disease resistance protein (TIR class), putative
Bra013699	A01	AT5G25290 (E=2e-061) | F-box family protein
Bra013700	A01	AT5G25290 (E=3e-025) | F-box family protein
Bra013701	A01	AT5G25290 (E=3e-064) | F-box family protein
Bra013702	A01	AT2G14500 (E=5e-052) | F-box family protein
Bra013703	A01	AT4G23510 (E=8e-028) | disease resistance protein (TIR class), putative
Bra013704	A01
Bra013705	A01	AT4G23520 (E=2e-095) | cysteine proteinase, putative
Bra013706	A01	AT4G23530 (E=4e-089) | unknown protein
Bra013707	A01	AT4G23540 (E=0.0) | binding
Bra013708	A01	AT4G23550 (E=1e-107) WRKY29, ATWRKY29 | WRKY29; transcription factor
Bra013709	A01	AT4G23560 (E=2e-239) AtGH9B15 | AtGH9B15 (Arabidopsis thaliana glycosyl hydrolase 9B15); catalytic/ hydrolase, hydrolyzing O-glycosyl compounds
Bra013710	A01	AT4G23570 (E=6e-123) SGT1A | SGT1A; protein binding
Bra013711	A01
Bra013712	A01	AT4G23590 (E=2e-180) | aminotransferase class I and II family protein
Bra013713	A01
Bra013714	A01	AT4G23600 (E=1e-197) CORI3, JR2 | CORI3 (CORONATINE INDUCED 1); cystathionine beta-lyase/ transaminase
Bra013715	A01	AT4G23610 (E=3e-075) | unknown protein
Bra013716	A01	AT4G23620 (E=4e-123) | 50S ribosomal protein-related
Bra013717	A01	AT4G23630 (E=3e-129) BTI1 | BTI1 (VIRB2-INTERACTING PROTEIN 1)
Bra013718	A01	AT4G23640 (E=0.0) TRH1, ATKT3, KUP4 | TRH1 (TINY ROOT HAIR 1); potassium ion transmembrane transporter
Bra013719	A01	AT4G23650 (E=4e-259) CDPK6, CPK3 | CDPK6 (CALCIUM-DEPENDENT PROTEIN KINASE 6); ATP binding / calcium ion binding / calmodulin-dependent protein kinase/ kinase/ protein kinase/ protein serine/threonine kinase
Bra013720	A01	AT4G23660 (E=6e-152) AtPPT1 | AtPPT1 (Arabidopsis thaliana polyprenyltransferase 1); 4-hydroxybenzoate nonaprenyltransferase
Bra013721	A01	AT4G23680 (E=5e-079) | major latex protein-related / MLP-related
Bra013722	A01
Bra013723	A01	AT4G23690 (E=1e-089) | disease resistance-responsive family protein / dirigent family protein
Bra013724	A01	AT4G23700 (E=0.0) ATCHX17, CHX17 | ATCHX17 (CATION/H+ EXCHANGER 17); monovalent cation:proton antiporter/ sodium:hydrogen antiporter
Bra013725	A01	AT2G07760 (E=2e-045) | zinc knuckle (CCHC-type) family protein
Bra013726	A01	AT4G23710 (E=4e-045) VHA-G2, VAG2, VATG2 | VAG2; hydrolase, acting on acid anhydrides, catalyzing transmembrane movement of substances
Bra013727	A01
Bra013728	A01	AT4G23740 (E=2e-277) | leucine-rich repeat transmembrane protein kinase, putative
Bra013729	A01
Bra013730	A01	AT4G11140 (E=5e-067) CRF1 | CRF1 (CYTOKININ RESPONSE FACTOR 1); DNA binding / transcription factor
Bra013731	A01	AT4G23800 (E=3e-149) | high mobility group (HMG1/2) family protein
Bra013732	A01	AT4G23810 (E=7e-113) WRKY53, ATWRKY53 | WRKY53; DNA binding / protein binding / transcription activator/ transcription factor
Bra013733	A01	AT2G19170 (E=7e-007) SLP3 | SLP3; serine-type peptidase
Bra013734	A01	AT4G23820 (E=2e-241) | glycoside hydrolase family 28 protein / polygalacturonase (pectinase) family protein
Bra013735	A01	AT4G23850 (E=0.0) | long-chain-fatty-acid--CoA ligase / long-chain acyl-CoA synthetase
Bra013736	A01	AT2G19480 (E=8e-017) NFA02, NFA2, NAP1;2 | NAP1;2 (NUCLEOSOME ASSEMBLY PROTEIN 1;2); DNA binding
Bra013737	A01	AT4G23860 (E=2e-131) | PHD finger protein-related
Bra013738	A01	AT4G23870 (E=1e-034) | unknown protein
Bra013739	A01	AT4G23880 (E=2e-043) | unknown protein
Bra013740	A01	AT4G23885 (E=1e-029) | unknown protein
Bra013741	A01	AT4G23890 (E=1e-107) | unknown protein
Bra013742	A01	AT4G23900 (E=2e-114) | nucleoside diphosphate kinase 4 (NDK4)
Bra013743	A01	AT4G23910 (E=4e-052) | unknown protein
Bra013744	A01	AT4G23920 (E=4e-186) UGE2 | UGE2 (UDP-D-glucose/UDP-D-galactose 4-epimerase 2); UDP-glucose 4-epimerase/ protein dimerization
Bra013745	A01	AT4G23930 (E=2e-030) | FUNCTIONS IN: molecular_function unknown; INVOLVED IN: biological_process unknown; LOCATED IN: endomembrane system; EXPRESSED IN: 11 plant structures; EXPRESSED DURING: 6 growth stages; CONTAINS InterPro DOMAIN/s: Harpin-induced 1 (InterPro:IPR010847); BEST Arabidopsis thaliana protein match is: proline-rich family protein (TAIR:AT1G64450.1); Has 183 Blast hits to 177 prote…
Bra013746	A01	AT3G09980 (E=7e-017) | unknown protein
Bra013747	A01	AT4G23940 (E=0.0) | FtsH protease, putative
Bra013748	A01	AT4G23980 (E=7e-182) ARF9 | ARF9 (AUXIN RESPONSE FACTOR 9); transcription factor
Bra013749	A01	AT4G24000 (E=2e-226) ATCSLG2, CSLG2 | ATCSLG2; cellulose synthase/ transferase/ transferase, transferring glycosyl groups
Bra013750	A01	AT4G24000 (E=0.0) ATCSLG2, CSLG2 | ATCSLG2; cellulose synthase/ transferase/ transferase, transferring glycosyl groups
Bra013751	A01	AT4G24015 (E=1e-061) | zinc finger (RING-H2 type) protein-related
Bra013752	A01
Bra013753	A01
Bra013754	A01	AT4G24020 (E=0.0) NLP7 | NLP7 (NIN LIKE PROTEIN 7); transcription factor
Bra013755	A01	AT4G24026 (E=1e-022) | unknown protein
Bra013756	A01	AT4G24040 (E=3e-282) ATTRE1, TRE1 | TRE1 (TREHALASE 1); alpha,alpha-trehalase/ trehalase
Bra013757	A01	AT4G24050 (E=3e-163) | short-chain dehydrogenase/reductase (SDR) family protein
Bra013758	A01	AT4G24060 (E=8e-112) | Dof-type zinc finger domain-containing protein
Bra013759	A01	AT4G10750 (E=8e-083) | HpcH/HpaI aldolase family protein
Bra013760	A01	AT4G10750 (E=2e-086) | HpcH/HpaI aldolase family protein
Bra013761	A01	AT4G24090 (E=1e-124) | unknown protein
Bra013762	A01	AT4G24100 (E=0.0) | protein kinase family protein
Bra013763	A01	AT4G24110 (E=7e-075) | unknown protein
Bra013764	A01	AT4G24120 (E=0.0) YSL1, ATYSL1 | YSL1 (YELLOW STRIPE LIKE 1); oligopeptide transporter
Bra013765	A01	AT4G24130 (E=7e-077) | unknown protein
Bra013766	A01	AT4G24140 (E=6e-248) | hydrolase, alpha/beta fold family protein
Bra013767	A01	AT4G24150 (E=2e-039) AtGRF8 | AtGRF8 (GROWTH-REGULATING FACTOR 8); transcription activator
Bra013768	A01	AT1G25460 (E=2e-059) | oxidoreductase family protein
Bra013769	A01	AT1G25460 (E=3e-059) | oxidoreductase family protein
Bra013770	A01	AT4G24160 (E=6e-213) | hydrolase, alpha/beta fold family protein
Bra013771	A01	AT4G24170 (E=6e-270) | kinesin motor family protein
Bra013772	A01	AT4G24175 (E=3e-086) | unknown protein
Bra013773	A01	AT4G24180 (E=8e-129) | FUNCTIONS IN: molecular_function unknown; INVOLVED IN: response to other organism; LOCATED IN: endomembrane system; CONTAINS InterPro DOMAIN/s: Thaumatin, pathogenesis-related (InterPro:IPR001938); BEST Arabidopsis thaliana protein match is: thaumatin, putative (TAIR:AT4G38660.2); Has 1060 Blast hits to 1045 proteins in 143 species: Archae - 0; Bacteria - 22; Metazoa - 46; …
Bra013774	A01	AT4G24190 (E=0.0) SHD, HSP90.7 | SHD (SHEPHERD); ATP binding / unfolded protein binding
Bra013775	A01	AT4G24204 (E=6e-060) | protein binding / zinc ion binding
Bra013776	A01	AT4G24210 (E=5e-057) SLY1 | SLY1 (SLEEPY1)
Bra013777	A01	AT4G24220 (E=6e-200) VEP1, AWI31 | VEP1 (VEIN PATTERNING 1); binding / catalytic
Bra013778	A01	AT4G24230 (E=1e-080) ACBP3 | ACBP3 (ACYL-COA-BINDING DOMAIN 3); acyl-CoA binding
Bra013779	A01	AT4G24240 (E=9e-059) WRKY7, ATWRKY7 | WRKY7; calmodulin binding / transcription factor
Bra013780	A01	AT4G24250 (E=3e-089) MLO13, ATMLO13 | MLO13 (MILDEW RESISTANCE LOCUS O 13); calmodulin binding
Bra013781	A01	AT1G65610 (E=4e-160) ATGH9A2, KOR2 | KOR2; catalytic/ hydrolase, hydrolyzing O-glycosyl compounds
Bra013782	A01	AT4G24265 (E=3e-038) | unknown protein
Bra013783	A01	AT1G30790 (E=5e-082) | F-box family protein
Bra013784	A01	AT4G24270 (E=0.0) | RNA recognition motif (RRM)-containing protein
Bra013785	A01	AT4G24275 (E=2e-017) | Identified as a screen for stress-responsive genes.
Bra013786	A01	AT4G24280 (E=0.0) cpHsc70-1 | cpHsc70-1 (chloroplast heat shock protein 70-1); ATP binding
Bra013787	A01	AT5G41690 (E=9e-085) | RNA binding / nucleic acid binding / nucleotide binding
Bra013788	A01	AT4G24280 (E=2e-114) cpHsc70-1 | cpHsc70-1 (chloroplast heat shock protein 70-1); ATP binding
Bra013789	A01	AT4G24290 (E=4e-312) | FUNCTIONS IN: molecular_function unknown; INVOLVED IN: biological_process unknown; LOCATED IN: plasma membrane; EXPRESSED IN: 18 plant structures; EXPRESSED DURING: 9 growth stages; CONTAINS InterPro DOMAIN/s: Membrane attack complex component/perforin/complement C9 (InterPro:IPR001862); BEST Arabidopsis thaliana protein match is: NSL1 (necrotic spotted lesions 1) (TAIR:AT1…
Bra013790	A01	AT4G24310 (E=6e-088) | unknown protein
Bra013791	A01	AT4G24320 (E=3e-171) | ubiquitin thiolesterase
Bra013792	A01	AT4G24330 (E=1e-095) | unknown protein
Bra013793	A01	AT4G24340 (E=4e-151) | phosphorylase family protein
Bra013794	A01	AT4G24350 (E=5e-151) | phosphorylase family protein
Bra013795	A01
Bra013796	A01	AT4G24370 (E=9e-024) | unknown protein
Bra013797	A01	AT4G24380 (E=3e-115) | unknown protein
Bra013798	A01	AT4G24390 (E=9e-288) | F-box family protein (FBX14)
Bra013799	A01	AT4G24400 (E=3e-120) CIPK8, SnRK3.13, PKS11 | CIPK8 (CBL-INTERACTING PROTEIN KINASE 8); kinase/ protein kinase
Bra013800	A01	AT4G24430 (E=0.0) | lyase
Bra013801	A01
Bra013802	A01	AT4G24440 (E=5e-055) | transcription initiation factor IIA gamma chain / TFIIA-gamma (TFIIA-S)
Bra013803	A01	AT4G24450 (E=0.0) GWD3, PWD, ATGWD2 | PWD (PHOSPHOGLUCAN, WATER DIKINASE); ATP binding / kinase
Bra013804	A01	AT4G24460 (E=1e-167) | unknown protein
Bra013805	A01	AT4G24470 (E=5e-116) ZIM, TIFY1 | TIFY1; transcription factor
Bra013806	A01	AT4G24480 (E=0.0) | serine/threonine protein kinase, putative
Bra013807	A01	AT4G24490 (E=0.0) | protein prenyltransferase
Bra013808	A01	AT4G24500 (E=9e-103) | hydroxyproline-rich glycoprotein family protein
Bra013809	A01	AT4G24510 (E=1e-177) CER2, VC2, VC-2 | CER2 (ECERIFERUM 2); transferase/ transferase, transferring acyl groups other than amino-acyl groups
Bra013810	A01	AT4G24520 (E=0.0) ATR1, AR1 | ATR1 (ARABIDOPSIS P450 REDUCTASE 1); NADPH-hemoprotein reductase
Bra013811	A01	AT4G24520 (E=0.0) ATR1, AR1 | ATR1 (ARABIDOPSIS P450 REDUCTASE 1); NADPH-hemoprotein reductase
Bra013812	A01	AT4G24530 (E=6e-259) | unknown protein
Bra013813	A01	AT4G24550 (E=4e-247) | clathrin adaptor complexes medium subunit family protein
Bra013814	A01	AT4G24560 (E=0.0) UBP16 | UBP16 (UBIQUITIN-SPECIFIC PROTEASE 16); ubiquitin thiolesterase/ ubiquitin-specific protease/ zinc ion binding
Bra013815	A01	AT4G24570 (E=9e-136) DIC2 | mitochondrial substrate carrier family protein
Bra013816	A01	AT4G24580 (E=0.0) REN1 | REN1 (ROP1 ENHANCER 1); Rho GTPase activator/ Rho GTPase binding / phosphoinositide binding
Bra013817	A01	AT4G24590 (E=3e-075) | unknown protein
Bra013818	A01	AT4G24610 (E=0.0) | unknown protein
Bra013819	A01	AT4G24620 (E=1e-314) PGI1, PGI | PGI1 (PHOSPHOGLUCOSE ISOMERASE 1); glucose-6-phosphate isomerase
Bra013820	A01	AT4G24630 (E=9e-175) | receptor/ zinc ion binding
Bra013821	A01	AT4G24640 (E=4e-066) APPB1 | APPB1; enzyme inhibitor/ pectinesterase/ pectinesterase inhibitor
Bra013822	A01	AT4G24660 (E=2e-095) ATHB22, MEE68 | ATHB22 (HOMEOBOX PROTEIN 22); DNA binding / transcription factor
Bra013823	A01	AT4G24670 (E=8e-188) TAR2 | TAR2 (TRYPTOPHAN AMINOTRANSFERASE RELATED 2); L-tryptophan:2-oxoglutarate aminotransferase/ L-tryptophan:pyruvate aminotransferase/ carbon-sulfur lyase
Bra013824	A01	AT4G24680 (E=0.0) | FUNCTIONS IN: molecular_function unknown; EXPRESSED IN: 26 plant structures; EXPRESSED DURING: 14 growth stages; CONTAINS InterPro DOMAIN/s: BAT2, N-terminal (InterPro:IPR009738); Has 6700 Blast hits to 3976 proteins in 401 species: Archae - 2; Bacteria - 590; Metazoa - 2482; Fungi - 634; Plants - 203; Viruses - 19; Other Eukaryotes - 2770 (source: NCBI BLink).
Bra013825	A01	AT4G24690 (E=3e-301) | ubiquitin-associated (UBA)/TS-N domain-containing protein / octicosapeptide/Phox/Bemp1 (PB1) domain-containing protein
Bra013826	A01	AT4G24700 (E=1e-045) | unknown protein
Bra013827	A01	AT4G24710 (E=2e-229) | ATP binding / ATPase/ nucleoside-triphosphatase/ nucleotide binding
Bra013828	A01	AT4G24730 (E=2e-053) | calcineurin-like phosphoesterase family protein
Bra013829	A01	AT4G24740 (E=2e-227) AFC2, AME1 | AFC2 (ARABIDOPSIS FUS3-COMPLEMENTING GENE 2); kinase/ protein kinase
Bra013830	A01	AT4G24750 (E=3e-136) | FUNCTIONS IN: molecular_function unknown; INVOLVED IN: biological_process unknown; LOCATED IN: chloroplast; EXPRESSED IN: 22 plant structures; EXPRESSED DURING: 13 growth stages; CONTAINS InterPro DOMAIN/s: Rhodanese-like (InterPro:IPR001763); BEST Arabidopsis thaliana protein match is: rhodanese-like domain-containing protein (TAIR:AT3G08920.1); Has 222 Blast hits to 222 p…
Bra013831	A01	AT4G24760 (E=3e-197) | unknown protein
Bra013832	A01	AT4G24770 (E=6e-090) RBP31, ATRBP31, CP31, ATRBP33 | RBP31 (31-KDA RNA BINDING PROTEIN); RNA binding / poly(U) binding
Bra013833	A01	AT4G24780 (E=4e-223) | pectate lyase family protein
Bra013834	A01	AT3G63130 (E=1e-031) RANGAP1 | RANGAP1 (RAN GTPASE ACTIVATING PROTEIN 1); RAN GTPase activator/ protein binding
Bra013835	A01	AT4G24790 (E=3e-289) | ATP binding / DNA binding / DNA-directed DNA polymerase
Bra013836	A01	AT4G24800 (E=0.0) | MA3 domain-containing protein
Bra013837	A01	AT4G24805 (E=7e-104) | methyltransferase
Bra013838	A01	AT4G24820 (E=8e-209) | 26S proteasome regulatory subunit, putative (RPN7)
Bra013839	A01	AT4G24830 (E=3e-248) | arginosuccinate synthase family
Bra013840	A01	AT4G24840 (E=0.0) | FUNCTIONS IN: molecular_function unknown; INVOLVED IN: protein transport, Golgi organization; LOCATED IN: vacuole; EXPRESSED IN: 23 plant structures; EXPRESSED DURING: 13 growth stages; CONTAINS InterPro DOMAIN/s: COG complex component, COG2 (InterPro:IPR009316); Has 214 Blast hits to 204 proteins in 99 species: Archae - 0; Bacteria - 0; Metazoa - 105; Fungi - 56; Plants - 22;…
Bra013841	A01	AT5G25090 (E=2e-022) | plastocyanin-like domain-containing protein
Bra013842	A01	AT5G25140 (E=1e-166) CYP71B13 | CYP71B13; electron carrier/ heme binding / iron ion binding / monooxygenase/ oxygen binding
Bra013843	A01	AT4G24890 (E=0.0) ATPAP24, PAP24 | PAP24 (PURPLE ACID PHOSPHATASE 24); acid phosphatase/ protein serine/threonine phosphatase
Bra013844	A01	AT4G24900 (E=1e-082) | unknown protein
Bra013845	A01	AT4G24910 (E=2e-075) | unknown protein
Bra013846	A01	AT4G24920 (E=2e-025) | protein transport protein SEC61 gamma subunit, putative
Bra013847	A01	AT4G24930 (E=1e-064) | thylakoid lumenal 17.9 kDa protein, chloroplast
Bra013848	A01	AT4G24940 (E=6e-159) SAE1A, AT-SAE1-1, ATSAE1A | SAE1A (SUMO-ACTIVATING ENZYME 1A); SUMO activating enzyme
Bra013849	A01	AT2G47610 (E=1e-108) | 60S ribosomal protein L7A (RPL7aA)
Bra013850	A01	AT4G24960 (E=8e-051) ATHVA22D, HVA22D | ATHVA22D
Bra013851	A01	AT4G24970 (E=4e-284) | ATP-binding region, ATPase-like domain-containing protein
Bra013852	A01	AT4G24972 (E=1e-068) TPD1 | TPD1 (TAPETUM DETERMINANT 1)
Bra013853	A01	AT4G24990 (E=2e-048) ATGP4 | ATGP4
Bra013854	A01	AT4G25010 (E=1e-124) | nodulin MtN3 family protein
Bra013855	A01	AT5G50810 (E=4e-028) TIM8 | TIM8; P-P-bond-hydrolysis-driven protein transmembrane transporter
Bra013856	A01	AT4G25030 (E=6e-124) | unknown protein
Bra013857	A01	AT4G29900 (E=8e-012) ACA10, CIF1, ATACA10 | ACA10 (AUTOINHIBITED CA(2+)-ATPASE 10); calcium-transporting ATPase/ calmodulin binding
Bra013858	A01	AT4G25040 (E=9e-060) | integral membrane family protein
Bra013859	A01	AT4G25050 (E=4e-044) ACP4 | ACP4 (acyl carrier protein 4); acyl carrier
Bra013860	A01	AT4G25070 (E=3e-194) | unknown protein
Bra013861	A01	AT5G51020 (E=6e-130) CRL | CRL (CRUMPLED LEAF)
Bra013862	A01	AT5G51060 (E=9e-046) RHD2, ATRBOHC, RBOHC | RHD2 (ROOT HAIR DEFECTIVE 2); NAD(P)H oxidase
Bra013863	A01	AT4G25100 (E=1e-096) FSD1 | FSD1 (FE SUPEROXIDE DISMUTASE 1); copper ion binding / superoxide dismutase
Bra013864	A01	AT4G25110 (E=7e-154) AtMC2 | AtMC2 (metacaspase 2); cysteine-type endopeptidase
Bra013865	A01	AT4G25130 (E=3e-113) | peptide methionine sulfoxide reductase, putative
Bra013866	A01	AT4G25140 (E=9e-055) OLEO1, OLE1 | OLEO1 (OLEOSIN 1)
Bra013867	A01	AT4G25150 (E=6e-090) | acid phosphatase, putative
Bra013868	A01	AT4G25160 (E=0.0) | protein kinase family protein
Bra013869	A01	AT4G25170 (E=1e-130) | FUNCTIONS IN: molecular_function unknown; INVOLVED IN: biological_process unknown; EXPRESSED IN: 23 plant structures; EXPRESSED DURING: 13 growth stages; CONTAINS InterPro DOMAIN/s: Uncharacterised conserved protein UCP012943 (InterPro:IPR016606); BEST Arabidopsis thaliana protein match is: unknown protein (TAIR:AT5G61490.1); Has 87 Blast hits to 86 proteins in 16 species: …
Bra013870	A01	AT5G66320 (E=5e-123) | zinc finger (GATA type) family protein
Bra013871	A01	AT4G25180 (E=5e-092) | DNA binding / DNA-directed RNA polymerase
Bra013872	A01	AT4G25200 (E=1e-072) ATHSP23.6-MITO | ATHSP23.6-MITO (MITOCHONDRION-LOCALIZED SMALL HEAT SHOCK PROTEIN 23.6)
Bra013873	A01	AT4G25210 (E=3e-071) | transcription regulator
Bra013874	A01	AT4G25220 (E=1e-261) | transporter, putative
Bra013875	A01	AT4G25225 (E=1e-019) | unknown protein
Bra013876	A01	AT4G25230 (E=6e-228) RIN2 | RIN2 (RPM1 INTERACTING PROTEIN 2); protein binding / ubiquitin-protein ligase/ zinc ion binding
Bra013877	A01	AT4G25240 (E=5e-289) SKS1 | SKS1 (SKU5 SIMILAR 1); copper ion binding / oxidoreductase
Bra013878	A01	AT4G25250 (E=4e-044) | invertase/pectin methylesterase inhibitor family protein
Bra013879	A01	AT4G25250 (E=1e-051) | invertase/pectin methylesterase inhibitor family protein
Bra013880	A01	AT4G25250 (E=3e-024) | invertase/pectin methylesterase inhibitor family protein
Bra013881	A01	AT4G25260 (E=1e-090) | invertase/pectin methylesterase inhibitor family protein
Bra013882	A01	AT4G25270 (E=1e-199) | pentatricopeptide (PPR) repeat-containing protein
Bra013883	A01	AT4G25280 (E=6e-099) | adenylate kinase family protein
Bra013884	A01	AT4G25310 (E=9e-114) | oxidoreductase, 2OG-Fe(II) oxygenase family protein
Bra013885	A01	AT4G25315 (E=4e-059) | Expressed protein
Bra013886	A01	AT4G25320 (E=3e-125) | DNA-binding protein-related
Bra013887	A01	AT4G25340 (E=3e-136) | immunophilin-related / FKBP-type peptidyl-prolyl cis-trans isomerase-related
Bra013888	A01	AT4G25360 (E=3e-250) | INVOLVED IN: biological_process unknown; EXPRESSED IN: 22 plant structures; EXPRESSED DURING: 13 growth stages; CONTAINS InterPro DOMAIN/s: Protein of unknown function DUF231, plant (InterPro:IPR004253); BEST Arabidopsis thaliana protein match is: YLS7 (TAIR:AT5G51640.1); Has 699 Blast hits to 688 proteins in 15 species: Archae - 0; Bacteria - 0; Metazoa - 0; Fungi - 0; Pla…
Bra013889	A01	AT4G25410 (E=7e-094) | DNA binding / transcription factor
Bra013890	A01	AT4G25420 (E=1e-187) GA5, GA20OX1, AT2301, ATGA20OX1 | GA20OX1; gibberellin 20-oxidase
Bra013891	A01	AT5G51860 (E=2e-050) | MADS-box protein (AGL72)
Bra013892	A01	AT4G25433 (E=2e-041) | peptidoglycan-binding LysM domain-containing protein
Bra013893	A01	AT4G25434 (E=2e-133) ATNUDT10 | ATNUDT10 (Arabidopsis thaliana Nudix hydrolase homolog 10); ADP-ribose diphosphatase/ NAD or NADH binding / catalytic
Bra013894	A01	AT4G25440 (E=2e-224) ZFWD1 | ZFWD1 (zinc finger WD40 repeat protein 1); nucleic acid binding / zinc ion binding
Bra013895	A01	AT4G25500 (E=4e-111) ATRSP35, ATRSP40, AT-SRP40, RSP35 | ATRSP35; RNA binding / nucleic acid binding / nucleotide binding
Bra013896	A01	AT5G39420 (E=8e-048) cdc2cAt | cdc2cAt (Arabidopsis thaliana cdc2c); ATP binding / kinase/ protein kinase/ protein serine/threonine kinase
Bra013897	A01	AT4G25515 (E=5e-041) SLK3 | SLK3 (SEUSS-LIKE 3); transcription regulator
Bra013898	A01	AT4G25530 (E=4e-099) FWA, HDG6 | FWA; DNA binding / protein binding / protein homodimerization/ transcription factor
Bra013899	A01	AT4G25550 (E=9e-114) | protein binding
Bra013900	A01	AT4G25560 (E=4e-078) AtMYB18 | AtMYB18 (myb domain protein 18); DNA binding / transcription factor
Bra013901	A01	AT4G25590 (E=2e-062) ADF7 | ADF7 (actin depolymerizing factor 7); actin binding
Bra013902	A01	AT4G25600 (E=2e-076) | ShTK domain-containing protein
Bra013903	A01	AT4G25610 (E=7e-230) | zinc finger (C2H2 type) family protein
Bra013904	A01	AT4G25620 (E=3e-140) | hydroxyproline-rich glycoprotein family protein
Bra013905	A01	AT4G25630 (E=4e-127) FIB2, ATFIB2 | FIB2 (FIBRILLARIN 2); snoRNA binding
Bra013906	A01	AT4G25640 (E=3e-254) | MATE efflux family protein
Bra013907	A01	AT4G25650 (E=1e-259) ACD1-LIKE | ACD1-LIKE (ACD1-LIKE); 2 iron, 2 sulfur cluster binding / electron carrier/ oxidoreductase
Bra013908	A01	AT4G25680 (E=4e-115) | unknown protein
Bra013909	A01	AT4G25670 (E=2e-074) | unknown protein
Bra013910	A01	AT4G25680 (E=3e-117) | unknown protein
Bra013911	A01	AT4G25670 (E=3e-060) | unknown protein
Bra013912	A01	AT4G25700 (E=6e-123) BETA-OHASE 1, B1, chy1 | BETA-OHASE 1 (BETA-HYDROXYLASE 1); carotene beta-ring hydroxylase
Bra013913	A01	AT4G25720 (E=4e-132) ATQC, QC, QCT | QC (GLUTAMINYL CYCLASE); catalytic/ glutaminyl-peptide cyclotransferase
Bra013914	A01
Bra013915	A01	AT4G25740 (E=8e-049) | 40S ribosomal protein S10 (RPS10A)
Bra013916	A01	AT4G25750 (E=4e-247) | ABC transporter family protein
Bra013917	A01	AT4G25760 (E=2e-037) ATGDU2, GDU2 | AtGDU2 (Arabidopsis thaliana GLUTAMINE DUMPER 2)
Bra013918	A01	AT4G25770 (E=5e-191) | unknown protein
Bra013919	A01	AT4G25780 (E=8e-075) | pathogenesis-related protein, putative
Bra013920	A01	AT4G25790 (E=1e-090) | allergen V5/Tpx-1-related family protein
Bra013921	A01	AT4G25800 (E=1e-186) | calmodulin-binding protein
Bra013922	A01	AT4G25810 (E=4e-147) XTR6, XTH23 | XTR6 (XYLOGLUCAN ENDOTRANSGLYCOSYLASE 6); hydrolase, acting on glycosyl bonds / hydrolase, hydrolyzing O-glycosyl compounds / xyloglucan:xyloglucosyl transferase
Bra013923	A01	AT4G25820 (E=9e-140) XTR9 | XTR9 (XYLOGLUCAN ENDOTRANSGLYCOSYLASE 9); hydrolase, acting on glycosyl bonds / hydrolase, hydrolyzing O-glycosyl compounds / xyloglucan:xyloglucosyl transferase
Bra013924	A01	AT4G25830 (E=2e-080) | integral membrane family protein
Bra013925	A01	AT4G25835 (E=4e-217) | AAA-type ATPase family protein
Bra013926	A01	AT4G25850 (E=1e-124) ORP4B | ORP4B (OSBP(OXYSTEROL BINDING PROTEIN)-RELATED PROTEIN 4B); oxysterol binding
Bra013927	A01	AT4G25870 (E=3e-156) | unknown protein
Bra013928	A01	AT4G25880 (E=1e-210) APUM6 | APUM6 (Arabidopsis Pumilio 6); RNA binding / binding
Bra013929	A01	AT4G38120 (E=0.0) | binding
Bra013930	A01	AT1G14800 (E=5e-024) | FUNCTIONS IN: molecular_function unknown; INVOLVED IN: biological_process unknown; LOCATED IN: cellular_component unknown; CONTAINS InterPro DOMAIN/s: Nucleic acid-binding, OB-fold (InterPro:IPR012340), Nucleic acid-binding, OB-fold-like (InterPro:IPR016027); BEST Arabidopsis thaliana protein match is: F-box family protein (TAIR:AT2G35280.1); Has 109 Blast hits to 109 prote…
Bra013931	A01	AT4G25900 (E=3e-135) | aldose 1-epimerase family protein
Bra013932	A01	AT4G25900 (E=3e-145) | aldose 1-epimerase family protein
Bra013933	A01	AT4G25910 (E=6e-102) NFU3, ATCNFU3 | NFU3; structural molecule
Bra013934	A01	AT4G25940 (E=4e-255) | epsin N-terminal homology (ENTH) domain-containing protein
Bra013935	A01	AT4G25950 (E=5e-030) VATG3 | VATG3 (vacuolar ATP synthase G3); hydrolase, acting on acid anhydrides, catalyzing transmembrane movement of substances
Bra013936	A01	AT4G25960 (E=0.0) PGP2 | PGP2 (P-GLYCOPROTEIN 2); ATPase, coupled to transmembrane movement of substances
Bra013937	A01	AT4G25970 (E=0.0) PSD3 | PSD3 (phosphatidylserine decarboxylase 3); phosphatidylserine decarboxylase
Bra013938	A01	AT4G25980 (E=1e-158) | cationic peroxidase, putative
Bra013939	A01	AT4G25990 (E=2e-061) CIL | CIL
Bra013940	A01	AT4G26000 (E=3e-090) PEP | PEP (PEPPER); RNA binding / nucleic acid binding
Bra013941	A01	AT5G57110 (E=4e-038) ACA8, AT-ACA8 | ACA8 (AUTOINHIBITED CA2+ -ATPASE, ISOFORM 8); calcium-transporting ATPase/ calmodulin binding / protein self-association
Bra013942	A01	AT5G57110 (E=1e-095) ACA8, AT-ACA8 | ACA8 (AUTOINHIBITED CA2+ -ATPASE, ISOFORM 8); calcium-transporting ATPase/ calmodulin binding / protein self-association
Bra013943	A01	AT4G26010 (E=3e-149) | peroxidase, putative
Bra013944	A01	AT4G26050 (E=3e-123) | leucine-rich repeat family protein
Bra013945	A01	AT4G26080 (E=2e-182) ABI1 | ABI1 (ABA INSENSITIVE 1); calcium ion binding / protein serine/threonine phosphatase
Bra013946	A01	AT3G60040 (E=1e-007) | F-box family protein
Bra013947	A01	AT4G26090 (E=0.0) RPS2 | RPS2 (RESISTANT TO P. SYRINGAE 2); protein binding
Bra013948	A01	AT5G57020 (E=6e-238) NMT1, ATNMT1 | NMT1 (MYRISTOYL-COA:PROTEIN N-MYRISTOYLTRANSFERASE); glycylpeptide N-tetradecanoyltransferase/ myristoyltransferase
Bra013949	A01	AT4G26100 (E=1e-222) CK1, CKL1 | CK1 (CASEIN KINASE 1); ATP binding / kinase/ protein kinase/ protein serine/threonine kinase
Bra013950	A01	AT4G26120 (E=2e-173) | ankyrin repeat family protein / BTB/POZ domain-containing protein
Bra013951	A01	AT4G26110 (E=2e-132) NAP1;1, ATNAP1;1 | NAP1;1 (NUCLEOSOME ASSEMBLY PROTEIN1;1); DNA binding
Bra013952	A01	AT4G26120 (E=3e-229) | ankyrin repeat family protein / BTB/POZ domain-containing protein
Bra013953	A01
Bra013954	A01
Bra013955	A01	AT4G26130 (E=3e-071) | unknown protein
Bra013956	A01	AT4G26140 (E=0.0) BGAL12 | BGAL12 (beta-galactosidase 12); beta-galactosidase/ catalytic/ cation binding
Bra021083	A01	AT3G42880 (E=6e-261) | leucine-rich repeat transmembrane protein kinase, putative
Bra021084	A01
Bra021085	A01
Bra021086	A01
Bra021087	A01
Bra021088	A01
Bra021089	A01
Bra021090	A01	AT1G65960 (E=4e-259) GAD2 | GAD2 (GLUTAMATE DECARBOXYLASE 2); calmodulin binding / glutamate decarboxylase
Bra021091	A01
Bra021092	A01	AT4G27540 (E=5e-015) PRA1.H | PRA1.H (PRENYLATED RAB ACCEPTOR 1.H)
Bra021093	A01	AT3G15240 (E=4e-009) | unknown protein
Bra021094	A01	AT3G15270 (E=1e-064) SPL5 | SPL5 (SQUAMOSA PROMOTER BINDING PROTEIN-LIKE 5); DNA binding / transcription factor
Bra021095	A01	AT3G15280 (E=1e-026) | unknown protein
Bra021096	A01	AT3G15300 (E=4e-075) | VQ motif-containing protein
Bra021097	A01	AT3G17550 (E=7e-041) | NLI interacting factor (NIF) family protein
Bra021098	A01	AT3G15340 (E=3e-020) PPI2 | PPI2 (proton pump interactor 2); protein binding
Bra021099	A01	AT3G15350 (E=4e-220) | glycosyltransferase family 14 protein / core-2/I-branching enzyme family protein
Bra021100	A01	AT3G15354 (E=4e-310) SPA3 | SPA3 (SPA1-RELATED 3); protein binding / signal transducer
Bra021101	A01	AT3G16530 (E=1e-124) | legume lectin family protein
Bra021102	A01	AT3G15351 (E=2e-056) | unknown protein
Bra021103	A01	AT3G15358 (E=9e-075) | unknown protein
Bra021104	A01	AT3G15352 (E=5e-026) ATCOX17, COX17 | ATCOX17; copper chaperone
Bra021105	A01	AT3G15355 (E=1e-177) UBC25, PFU1 | UBC25 (UBIQUITIN-CONJUGATING ENZYME 25); small conjugating protein ligase
Bra021106	A01
Bra021107	A01	AT3G15380 (E=6e-039) | choline transporter-related
Bra021108	A01	AT3G15390 (E=4e-150) SDE5 | SDE5 (silencing defective 5)
Bra021109	A01	AT3G15430 (E=7e-260) | regulator of chromosome condensation (RCC1) family protein
Bra021110	A01	AT3G15450 (E=1e-131) | unknown protein
Bra021111	A01	AT1G52930 (E=2e-141) | brix domain-containing protein
Bra021112	A01	AT3G15490 (E=5e-050) | unknown protein
Bra021113	A01	AT3G15500 (E=4e-148) ATNAC3, ANAC055 | ANAC055 (ARABIDOPSIS NAC DOMAIN CONTAINING PROTEIN 55); transcription factor
Bra021114	A01	AT3G15510 (E=4e-164) ATNAC2, ANAC056, NARS1 | ATNAC2 (ARABIDOPSIS NAC DOMAIN CONTAINING PROTEIN 2); transcription factor
Bra021115	A01	AT3G15530 (E=2e-127) | methyltransferase
Bra021116	A01
Bra021117	A01	AT3G15540 (E=7e-100) IAA19, MSG2 | IAA19 (INDOLE-3-ACETIC ACID INDUCIBLE 19); transcription factor
Bra021118	A01	AT1G28030 (E=1e-130) | oxidoreductase, 2OG-Fe(II) oxygenase family protein
Bra021119	A01	AT1G28030 (E=2e-138) | oxidoreductase, 2OG-Fe(II) oxygenase family protein
Bra021120	A01	AT3G16010 (E=3e-025) | pentatricopeptide (PPR) repeat-containing protein
Bra021121	A01	AT3G15550 (E=2e-233) | unknown protein
Bra021122	A01	AT3G15620 (E=3e-124) UVR3 | UVR3 (UV REPAIR DEFECTIVE 3); DNA (6-4) photolyase
Bra021123	A01	AT3G15640 (E=8e-064) | cytochrome c oxidase family protein
Bra021124	A01	AT3G15650 (E=1e-129) | phospholipase/carboxylesterase family protein
Bra021125	A01	AT3G15660 (E=4e-073) ATGRX4, GRX4 | GRX4 (GLUTAREDOXIN 4); metal ion binding
Bra021126	A01	AT3G15670 (E=6e-064) | late embryogenesis abundant protein, putative / LEA protein, putative
Bra021127	A01	AT3G15680 (E=1e-065) | zinc finger (Ran-binding) family protein
Bra021128	A01	AT3G15690 (E=1e-094) | biotin carboxyl carrier protein of acetyl-CoA carboxylase-related
Bra021129	A01
Bra021130	A01	AT3G15700 (E=3e-175) | disease resistance protein, putative
Bra021131	A01	AT1G52600 (E=3e-091) | signal peptidase, putative
Bra021132	A01	AT3G15730 (E=0.0) PLDALPHA1, PLD | PLDALPHA1 (PHOSPHOLIPASE D ALPHA 1); phospholipase D
Bra021133	A01	AT3G15760 (E=1e-038) | unknown protein
Bra021134	A01
Bra021135	A01	AT3G15780 (E=2e-031) | unknown protein
Bra021136	A01	AT3G15790 (E=1e-070) MBD11, ATMBD11 | MBD11; DNA binding / methyl-CpG binding
Bra021137	A01	AT3G15800 (E=4e-172) | glycosyl hydrolase family 17 protein
Bra021138	A01	AT3G15820 (E=3e-107) | phosphatidic acid phosphatase-related / PAP2-related
Bra021139	A01	AT3G16060 (E=5e-034) | kinesin motor family protein
Bra021140	A01	AT3G05240 (E=4e-011) | pentatricopeptide (PPR) repeat-containing protein
Bra021141	A01	AT3G15860 (E=7e-089) | unknown protein
Bra021142	A01	AT3G15880 (E=0.0) WSIP2, TPR4 | protein binding
Bra021143	A01	AT3G15890 (E=1e-141) | protein kinase family protein
Bra021144	A01	AT3G15900 (E=5e-048) | unknown protein
Bra021145	A01	AT3G15920 (E=3e-141) | phox (PX) domain-containing protein
Bra021146	A01	AT3G15930 (E=1e-315) | pentatricopeptide (PPR) repeat-containing protein
Bra021147	A01	AT4G14540 (E=6e-060) NF-YB3 | NF-YB3 (NUCLEAR FACTOR Y, SUBUNIT B3); transcription factor
Bra021148	A01	AT3G15950 (E=4e-239) NAI2 | NAI2
Bra021149	A01	AT3G15960 (E=3e-063) | ATP binding / mismatched DNA binding
Bra021150	A01	AT3G15980 (E=0.0) | coatomer protein complex, subunit beta 2 (beta prime), putative
Bra021151	A01	AT3G48720 (E=4e-065) | transferase family protein
Bra021152	A01	AT3G15990 (E=9e-174) SULTR3;4 | SULTR3;4 (SULFATE TRANSPORTER 3;4); sulfate transmembrane transporter
Bra021153	A01	AT3G16000 (E=2e-042) MFP1 | MFP1 (MAR BINDING FILAMENT-LIKE PROTEIN 1); DNA binding
Bra021154	A01	AT3G16740 (E=1e-117) | F-box family protein
Bra021155	A01	AT3G16030 (E=3e-182) CES101 | CES101 (CALLUS EXPRESSION OF RBCS 101); ATP binding / carbohydrate binding / kinase/ protein kinase/ protein serine/threonine kinase/ protein tyrosine kinase/ sugar binding
Bra021156	A01	AT2G16005 (E=3e-019) | MD-2-related lipid recognition domain-containing protein / ML domain-containing protein
Bra021157	A01	AT3G16050 (E=7e-149) A37, ATPDX1.2, PDX1.2 | A37; protein heterodimerization
Bra021158	A01	AT3G16060 (E=0.0) | kinesin motor family protein
Bra021159	A01	AT3G16090 (E=2e-076) | zinc finger (C3HC4-type RING finger) family protein
Bra021160	A01	AT3G16090 (E=8e-119) | zinc finger (C3HC4-type RING finger) family protein
Bra021161	A01	AT3G16130 (E=1e-018) ATROPGEF13, ROPGEF13 | ROPGEF13; Rho guanyl-nucleotide exchange factor
Bra021162	A01	AT3G16130 (E=5e-195) ATROPGEF13, ROPGEF13 | ROPGEF13; Rho guanyl-nucleotide exchange factor
Bra021163	A01	AT3G16140 (E=1e-052) PSAH-1 | PSAH-1 (photosystem I subunit H-1)
Bra021164	A01	AT3G16150 (E=3e-174) | L-asparaginase, putative / L-asparagine amidohydrolase, putative
Bra021165	A01	AT3G16160 (E=8e-077) | transcription factor
Bra021166	A01	AT3G16170 (E=2e-287) | acyl-activating enzyme 13 (AAE13)
Bra021167	A01	AT3G16175 (E=1e-059) | thioesterase family protein
Bra021168	A01	AT3G16180 (E=3e-292) | proton-dependent oligopeptide transport (POT) family protein
Bra021169	A01	AT3G16200 (E=5e-247) | unknown protein
Bra021170	A01	AT3G16220 (E=1e-083) | FUNCTIONS IN: molecular_function unknown; INVOLVED IN: regulation of transcription; LOCATED IN: cytoplasm; EXPRESSED IN: 23 plant structures; EXPRESSED DURING: 12 growth stages; CONTAINS InterPro DOMAIN/s: Predicted eukaryotic LigT (InterPro:IPR009210); BEST Arabidopsis thaliana protein match is: RNA binding / catalytic (TAIR:AT3G16230.1); Has 197 Blast hits to 196 proteins…
Bra021171	A01	AT3G16240 (E=2e-100) DELTA-TIP, TIP2;1, DELTA-TIP1, AQP1, ATTIP2;1 | DELTA-TIP; ammonia transporter/ methylammonium transmembrane transporter/ water channel
Bra021172	A01	AT3G16250 (E=2e-104) NDF4 | NDF4 (NDH-DEPENDENT CYCLIC ELECTRON FLOW 1); electron carrier/ iron-sulfur cluster binding
Bra021173	A01	AT3G16340 (E=0.0) ATPDR1, PDR1 | PDR1; ATPase, coupled to transmembrane movement of substances
Bra021174	A01
Bra021175	A01	AT3G16400 (E=8e-053) ATMLP-470, NSP1, ATNSP1 | NSP1 (NITRILE SPECIFIER PROTEIN 1)
Bra021176	A01	AT2G39330 (E=2e-104) JAL23 | JAL23 (JACALIN-RELATED LECTIN 23)
Bra021177	A01	AT3G16420 (E=9e-131) PBP1 | PBP1 (PYK10-BINDING PROTEIN 1); copper ion binding
Bra021178	A01	AT3G16440 (E=1e-024) ATMLP-300B, MEE36 | ATMLP-300B (MYROSINASE-BINDING PROTEIN-LIKE PROTEIN-300B)
Bra021179	A01	AT3G16460 (E=1e-153) | jacalin lectin family protein
Bra021180	A01	AT1G51980 (E=7e-006) | mitochondrial processing peptidase alpha subunit, putative
Bra021181	A01	AT3G16490 (E=2e-165) IQD26 | IQD26 (IQ-domain 26); calmodulin binding
Bra021182	A01	AT1G14800 (E=1e-008) | FUNCTIONS IN: molecular_function unknown; INVOLVED IN: biological_process unknown; LOCATED IN: cellular_component unknown; CONTAINS InterPro DOMAIN/s: Nucleic acid-binding, OB-fold (InterPro:IPR012340), Nucleic acid-binding, OB-fold-like (InterPro:IPR016027); BEST Arabidopsis thaliana protein match is: F-box family protein (TAIR:AT2G35280.1); Has 109 Blast hits to 109 prote…
Bra021183	A01
Bra021184	A01	AT3G16500 (E=8e-125) PAP1, IAA26 | PAP1 (PHYTOCHROME-ASSOCIATED PROTEIN 1); transcription factor
Bra021185	A01	AT3G16010 (E=4e-074) | pentatricopeptide (PPR) repeat-containing protein
Bra021186	A01	AT3G16630 (E=0.0) ATKINESIN-13A, KINESIN-13A | KINESIN-13A; ATP binding / microtubule motor
Bra021187	A01	AT3G16640 (E=1e-074) TCTP | TCTP (TRANSLATIONALLY CONTROLLED TUMOR PROTEIN)
Bra021188	A01	AT4G15900 (E=8e-197) PRL1 | PRL1 (PLEIOTROPIC REGULATORY LOCUS 1); basal transcription repressor/ nucleotide binding / protein binding
Bra021189	A01	AT3G16660 (E=5e-033) | unknown protein
Bra021190	A01	AT3G16690 (E=5e-113) | nodulin MtN3 family protein
Bra021191	A01	AT3G16700 (E=4e-118) | fumarylacetoacetate hydrolase family protein
Bra021192	A01	AT3G16710 (E=1e-198) | INVOLVED IN: biological_process unknown; LOCATED IN: cellular_component unknown; EXPRESSED IN: 10 plant structures; EXPRESSED DURING: LP.10 ten leaves visible, petal differentiation and expansion stage, D bilateral stage, E expanded cotyledon stage; CONTAINS InterPro DOMAIN/s: Pentatricopeptide repeat (InterPro:IPR002885); BEST Arabidopsis thaliana protein match is: pentatr…
Bra021193	A01	AT3G16720 (E=1e-034) ATL2 | ATL2; protein binding / zinc ion binding
Bra021194	A01	AT3G16710 (E=6e-034) | INVOLVED IN: biological_process unknown; LOCATED IN: cellular_component unknown; EXPRESSED IN: 10 plant structures; EXPRESSED DURING: LP.10 ten leaves visible, petal differentiation and expansion stage, D bilateral stage, E expanded cotyledon stage; CONTAINS InterPro DOMAIN/s: Pentatricopeptide repeat (InterPro:IPR002885); BEST Arabidopsis thaliana protein match is: pentatr…
Bra021195	A01	AT3G16720 (E=1e-038) ATL2 | ATL2; protein binding / zinc ion binding
Bra021196	A01	AT3G16720 (E=2e-062) ATL2 | ATL2; protein binding / zinc ion binding
Bra021197	A01	AT3G16730 (E=6e-243) | unknown protein
Bra021198	A01	AT5G20710 (E=6e-141) BGAL7 | BGAL7 (beta-galactosidase 7); beta-galactosidase
Bra021199	A01	AT3G16760 (E=2e-147) | tetratricopeptide repeat (TPR)-containing protein
Bra021200	A01	AT3G16770 (E=3e-089) RAP2.3, ATEBP, ERF72 | ATEBP (ETHYLENE-RESPONSIVE ELEMENT BINDING PROTEIN); DNA binding / protein binding / transcription activator/ transcription factor
Bra021201	A01
Bra021202	A01	AT3G16800 (E=2e-187) | protein phosphatase 2C, putative / PP2C, putative
Bra021203	A01	AT3G16830 (E=0.0) TPR2 | TPR2 (TOPLESS-RELATED 2)
Bra021204	A01
Bra021205	A01	AT3G16840 (E=1e-263) | ATP binding / ATP-dependent helicase/ helicase/ nucleic acid binding
Bra021206	A01	AT3G16840 (E=3e-020) | ATP binding / ATP-dependent helicase/ helicase/ nucleic acid binding
Bra021207	A01
Bra021208	A01	AT3G16860 (E=5e-282) COBL8 | COBL8 (COBRA-LIKE PROTEIN 8 PRECURSOR)
Bra021209	A01	AT3G16870 (E=6e-037) | zinc finger (GATA type) family protein
Bra021210	A01	AT3G16890 (E=2e-297) PPR40 | PPR40 (PENTATRICOPEPTIDE (PPR) DOMAIN PROTEIN 40)
Bra021211	A01	AT3G16900 (E=1e-089) | unknown protein
Bra021212	A01	AT3G16740 (E=8e-091) | F-box family protein
Bra021213	A01	AT3G17000 (E=9e-134) UBC32 | UBC32 (ubiquitin-conjugating enzyme 32); ubiquitin-protein ligase
Bra021214	A01	AT3G17020 (E=1e-072) | universal stress protein (USP) family protein
Bra021215	A01	AT3G17030 (E=0.0) | INVOLVED IN: biological_process unknown; LOCATED IN: cellular_component unknown; EXPRESSED IN: 23 plant structures; EXPRESSED DURING: 13 growth stages; CONTAINS InterPro DOMAIN/s: Nucleic acid-binding, OB-fold-like (InterPro:IPR016027); Has 10 Blast hits to 10 proteins in 5 species: Archae - 0; Bacteria - 0; Metazoa - 2; Fungi - 0; Plants - 8; Viruses - 0; Other Eukaryotes - 0…
Bra021216	A01
Bra021217	A01	AT3G17060 (E=1e-051) | pectinesterase family protein
Bra021218	A01	AT3G17090 (E=3e-197) | protein phosphatase 2C family protein / PP2C family protein
Bra021219	A01	AT3G17100 (E=1e-076) | transcription factor
Bra021220	A01	AT3G16660 (E=1e-024) | unknown protein
Bra021221	A01	AT5G63770 (E=3e-019) ATDGK2 | ATDGK2 (Diacylglycerol kinase 2); diacylglycerol kinase
Bra021222	A01	AT3G16660 (E=1e-024) | unknown protein
Bra021223	A01	AT4G30210 (E=2e-014) ATR2, AR2 | ATR2 (ARABIDOPSIS P450 REDUCTASE 2); NADPH-hemoprotein reductase
Bra021224	A01	AT3G17120 (E=3e-059) | unknown protein
Bra021225	A01	AT3G17130 (E=2e-071) | invertase/pectin methylesterase inhibitor family protein
Bra021226	A01	AT3G17140 (E=2e-046) | invertase inhibitor-related
Bra021227	A01	AT3G17152 (E=4e-043) | enzyme inhibitor/ pectinesterase
Bra021228	A01	AT3G17170 (E=7e-059) RFC3 | RFC3 (REGULATOR OF FATTY-ACID COMPOSITION 3); structural constituent of ribosome
Bra021229	A01	AT3G17170 (E=2e-105) RFC3 | RFC3 (REGULATOR OF FATTY-ACID COMPOSITION 3); structural constituent of ribosome
Bra021230	A01	AT3G17180 (E=5e-251) scpl33 | scpl33 (serine carboxypeptidase-like 33); serine-type carboxypeptidase
Bra021231	A01	AT3G17205 (E=0.0) UPL6 | UPL6 (UBIQUITIN PROTEIN LIGASE 6); ubiquitin-protein ligase
Bra021232	A01	AT3G17210 (E=2e-053) ATHS1, HS1 | HS1 (HEAT STABLE PROTEIN 1)
Bra021233	A01	AT3G17220 (E=1e-049) ATPMEI2, PMEI2 | PMEI2; pectinesterase inhibitor
Bra021234	A01	AT3G17210 (E=6e-027) ATHS1, HS1 | HS1 (HEAT STABLE PROTEIN 1)
Bra021235	A01	AT3G17220 (E=1e-044) ATPMEI2, PMEI2 | PMEI2; pectinesterase inhibitor
Bra021236	A01	AT3G17530 (E=1e-076) | F-box family protein
Bra021237	A01	AT3G17530 (E=3e-075) | F-box family protein
Bra021238	A01	AT3G17300 (E=3e-043) | EXPRESSED IN: 22 plant structures; EXPRESSED DURING: 13 growth stages; CONTAINS InterPro DOMAIN/s: Complex 1 LYR protein (InterPro:IPR008011); Has 28 Blast hits to 28 proteins in 12 species: Archae - 0; Bacteria - 0; Metazoa - 0; Fungi - 0; Plants - 23; Viruses - 0; Other Eukaryotes - 5 (source: NCBI BLink).
Bra021239	A01	AT4G39830 (E=1e-304) | L-ascorbate oxidase, putative
Bra021240	A01	AT3G17365 (E=4e-108) | catalytic/ methyltransferase
Bra021241	A01	AT3G17390 (E=3e-217) MTO3, SAMS3, MAT4 | MTO3 (METHIONINE OVER-ACCUMULATOR 3); methionine adenosyltransferase
Bra021242	A01	AT3G17410 (E=4e-189) | serine/threonine protein kinase, putative
Bra021243	A01
Bra021244	A01	AT3G17410 (E=1e-047) | serine/threonine protein kinase, putative
Bra021245	A01	AT3G17420 (E=3e-211) GPK1 | GPK1; ATP binding / kinase/ protein kinase/ protein serine/threonine kinase
Bra021246	A01	AT3G17430 (E=1e-191) | phosphate translocator-related
Bra021247	A01	AT3G17430 (E=4e-019) | phosphate translocator-related
Bra021248	A01	AT3G17440 (E=7e-142) NPSN13, ATNPSN13 | NPSN13 (NOVEL PLANT SNARE 13)
Bra021249	A01	AT3G17460 (E=4e-013) | PHD finger family protein
Bra021250	A01	AT1G51800 (E=1e-243) | leucine-rich repeat protein kinase, putative
Bra021251	A01	AT1G52290 (E=2e-016) | protein kinase family protein
Bra021252	A01
Bra021253	A01	AT1G51800 (E=8e-147) | leucine-rich repeat protein kinase, putative
Bra021254	A01	AT3G17465 (E=4e-135) RPL3P | RPL3P (RIBOSOMAL PROTEIN L3 PLASTID); structural constituent of ribosome
Bra021255	A01	AT3G17570 (E=6e-047) | F-box family protein
Bra021256	A01	AT3G17580 (E=7e-036) | unknown protein
Bra021257	A01	AT3G17600 (E=5e-022) IAA31 | IAA31 (INDOLE-3-ACETIC ACID INDUCIBLE 31); transcription factor
Bra021258	A01	AT3G17609 (E=4e-040) HYH | HYH (HY5-HOMOLOG); DNA binding / transcription factor
Bra021259	A01	AT3G17611 (E=4e-138) ATRBL14 | ATRBL14 (ARABIDOPSIS RHOMBOID-LIKE PROTEIN 14); zinc ion binding
Bra021260	A01	AT2G17310 (E=1e-022) SON1 | SON1 (SUPPRESSOR OF NIM1-1 1)
Bra021261	A01	AT2G17310 (E=1e-090) SON1 | SON1 (SUPPRESSOR OF NIM1-1 1)
Bra021262	A01	AT3G17650 (E=0.0) YSL5, PDE321 | YSL5 (YELLOW STRIPE LIKE 5); oligopeptide transporter
Bra021263	A01	AT3G17660 (E=1e-093) AGD15 | AGD15 (ARF-GAP domain 15); ARF GTPase activator/ DNA binding / zinc ion binding
Bra021264	A01	AT3G17675 (E=3e-044) | copper ion binding / electron carrier
Bra021265	A01	AT3G17690 (E=0.0) ATCNGC19, CNGC19 | ATCNGC19; calmodulin binding / cyclic nucleotide binding / ion channel
Bra021266	A01	AT3G17700 (E=0.0) CNBT1, CNGC20, ATCNGC20 | CNBT1 (CYCLIC NUCLEOTIDE-BINDING TRANSPORTER 1); calmodulin binding / cyclic nucleotide binding / ion channel
Bra021267	A01
Bra021268	A01	AT3G17710 (E=2e-113) | F-box family protein
Bra021269	A01
Bra021270	A01	AT2G24700 (E=1e-045) | transcriptional factor B3 family protein
Bra021271	A01	AT3G02470 (E=5e-064) SAMDC | SAMDC (S-ADENOSYLMETHIONINE DECARBOXYLASE); adenosylmethionine decarboxylase
Bra021272	A01	AT3G17760 (E=2e-271) GAD5 | GAD5 (glutamate decarboxylase 5); calmodulin binding
Bra021273	A01	AT1G48440 (E=2e-058) | unknown protein
Bra021274	A01	AT3G17790 (E=8e-168) ATACP5, ATPAP17, PAP17 | PAP17; acid phosphatase/ phosphatase/ protein serine/threonine phosphatase
Bra021275	A01	AT3G17810 (E=1e-226) | dihydroorotate dehydrogenase family protein / dihydroorotate oxidase family protein
Bra021276	A01	AT3G17820 (E=6e-192) ATGSKB6, GLN1.3, GLN1;3 | ATGSKB6; copper ion binding / glutamate-ammonia ligase
Bra021277	A01	AT3G17840 (E=1e-149) RLK902 | RLK902; ATP binding / kinase/ protein serine/threonine kinase
Bra021278	A01	AT3G17850 (E=0.0) | protein kinase, putative
Bra021279	A01	AT5G37500 (E=3e-031) GORK | GORK (GATED OUTWARDLY-RECTIFYING K+ CHANNEL); cyclic nucleotide binding / inward rectifier potassium channel/ outward rectifier potassium channel
Bra021280	A01	AT1G51930 (E=2e-009) | zinc finger (C3HC4-type RING finger) family protein
Bra021281	A01	AT3G17860 (E=3e-154) JAZ3, JAI3, TIFY6B | JAZ3 (JASMONATE-ZIM-DOMAIN PROTEIN 3)
Bra021282	A01	AT3G17900 (E=3e-291) | unknown protein
Bra021283	A01	AT3G17910 (E=3e-153) SURF1 | SURF1 (SURFEIT 1)
Bra021284	A01	AT5G25475 (E=2e-069) | DNA binding
Bra021285	A01	AT3G17940 (E=2e-168) | aldose 1-epimerase family protein
Bra021286	A01	AT3G17950 (E=8e-068) | unknown protein
Bra021287	A01	AT3G18030 (E=2e-109) ATHAL3A, HAL3A, HAL3, ATHAL3 | ATHAL3A; FMN binding / phosphopantothenoylcysteine decarboxylase
Bra021288	A01	AT3G18035 (E=2e-030) HON4 | HON4; DNA binding
Bra021289	A01	AT3G47570 (E=7e-197) | leucine-rich repeat transmembrane protein kinase, putative
Bra021290	A01	AT5G59470 (E=5e-020) | PQ-loop repeat family protein / transmembrane family protein
Bra021291	A01	AT3G18080 (E=2e-258) BGLU44 | BGLU44 (B-S GLUCOSIDASE 44); (R)-amygdalin beta-glucosidase/ 4-methylumbelliferyl-beta-D-glucopyranoside beta-glucosidase/ beta-gentiobiose beta-glucosidase/ cellobiose glucosidase/ esculin beta-glucosidase/ hydrolase, hydrolyzing O-glycosyl compounds
Bra021292	A01	AT3G18080 (E=6e-261) BGLU44 | BGLU44 (B-S GLUCOSIDASE 44); (R)-amygdalin beta-glucosidase/ 4-methylumbelliferyl-beta-D-glucopyranoside beta-glucosidase/ beta-gentiobiose beta-glucosidase/ cellobiose glucosidase/ esculin beta-glucosidase/ hydrolase, hydrolyzing O-glycosyl compounds
Bra021293	A01	AT3G23780 (E=9e-028) NRPD2A, DRD2, NRPD2, DMS2, NRPE2 | NRPD2A; DNA binding / DNA-directed RNA polymerase
Bra021294	A01	AT3G18130 (E=7e-177) RACK1C_AT | RACK1C_AT (RECEPTOR FOR ACTIVATED C KINASE 1 C); nucleotide binding
Bra021295	A01	AT3G45680 (E=6e-254) | proton-dependent oligopeptide transport (POT) family protein
Bra021296	A01	AT3G18160 (E=4e-153) PEX3-1 | peroxin-3 family protein
Bra021297	A01	AT3G18165 (E=4e-136) MOS4 | MOS4 (Modifier of snc1,4)
Bra021298	A01	AT3G18170 (E=3e-182) | transferase, transferring glycosyl groups
Bra021299	A01	AT3G18280 (E=2e-034) | protease inhibitor/seed storage/lipid transfer protein (LTP) family protein
Bra021300	A01	AT3G18190 (E=3e-283) | chaperonin, putative
Bra021301	A01	AT3G18200 (E=7e-183) | nodulin MtN21 family protein
Bra021302	A01	AT3G18215 (E=1e-111) | unknown protein
Bra021303	A01	AT1G62040 (E=9e-031) ATG8C | ATG8C (autophagy 8c); microtubule binding
Bra021304	A01	AT1G61990 (E=3e-089) | mitochondrial transcription termination factor-related / mTERF-related
Bra021305	A01	AT1G61950 (E=1e-205) CPK19 | CPK19; ATP binding / calcium ion binding / calmodulin-dependent protein kinase/ kinase/ protein kinase/ protein serine/threonine kinase
Bra021306	A01	AT1G09940 (E=1e-014) HEMA2 | HEMA2; glutamyl-tRNA reductase
Bra021307	A01
Bra021308	A01	AT1G61860 (E=3e-202) | protein kinase, putative
Bra021309	A01	AT1G61860 (E=4e-025) | protein kinase, putative
Bra021310	A01
Bra021311	A01	AT1G61760 (E=7e-102) | harpin-induced protein-related / HIN1-related / harpin-responsive protein-related
Bra021312	A01
Bra021313	A01
Bra021314	A01
Bra021315	A01	AT2G02230 (E=4e-011) AtPP2-B1 | AtPP2-B1 (Phloem protein 2-B1); carbohydrate binding
Bra021316	A01	AT5G40780 (E=4e-062) LTH1 | LHT1; amino acid transmembrane transporter
Bra021317	A01	AT4G00390 (E=1e-052) | transcription regulator
Bra021318	A01	AT1G61720 (E=7e-151) BAN | BAN (BANYULS); oxidoreductase
Bra021319	A01
Bra021320	A01
Bra021321	A01
Bra021322	A01	AT1G55020 (E=0.0) LOX1 | LOX1; lipoxygenase
Bra021323	A01	AT1G54990 (E=7e-200) AXR4, RGR, RGR1 | AXR4 (AUXIN RESISTANT 4)
Bra021324	A01	AT1G54870 (E=3e-155) | binding / catalytic/ oxidoreductase
Bra021325	A01	AT1G54850 (E=1e-086) | FUNCTIONS IN: molecular_function unknown; INVOLVED IN: biological_process unknown; LOCATED IN: nucleolus; EXPRESSED IN: 22 plant structures; EXPRESSED DURING: 13 growth stages; CONTAINS InterPro DOMAIN/s: Heat shock protein Hsp20 (InterPro:IPR002068), HSP20-like chaperone (InterPro:IPR008978); BEST Arabidopsis thaliana protein match is: unknown protein (TAIR:AT1G54840.1); H…
Bra021326	A01	AT1G54840 (E=2e-115) | FUNCTIONS IN: molecular_function unknown; INVOLVED IN: biological_process unknown; LOCATED IN: cellular_component unknown; EXPRESSED IN: 10 plant structures; EXPRESSED DURING: 6 growth stages; CONTAINS InterPro DOMAIN/s: Heat shock protein Hsp20 (InterPro:IPR002068), HSP20-like chaperone (InterPro:IPR008978); BEST Arabidopsis thaliana protein match is: unknown protein (TAIR…
Bra021327	A01	AT1G54780 (E=3e-122) | thylakoid lumen 18.3 kDa protein
Bra021328	A01	AT1G54730 (E=7e-071) | sugar transporter, putative
Bra021329	A01	AT1G54710 (E=0.0) ATATG18H | AtATG18h
Bra021330	A01	AT1G54680 (E=2e-087) | unknown protein
Bra021331	A01
Bra021332	A01	AT5G36250 (E=5e-045) | protein phosphatase 2C, putative / PP2C, putative
Bra021333	A01
Bra021334	A01	AT1G54650 (E=4e-142) | methyltransferase
Bra021335	A01
Bra021336	A01	AT2G35280 (E=2e-009) | F-box family protein
Bra021337	A01	AT3G57620 (E=4e-271) | glyoxal oxidase-related
Bra021338	A01
Bra021339	A01	AT1G54440 (E=3e-198) | 3'-5' exonuclease/ nucleic acid binding
Bra021340	A01	AT1G54450 (E=4e-297) | calcium-binding EF-hand family protein
Bra021341	A01
Bra021342	A01
Bra021343	A01	AT2G20410 (E=8e-034) | activating signal cointegrator-related
Bra021344	A01	AT2G20410 (E=2e-043) | activating signal cointegrator-related
Bra021345	A01
Bra021346	A01
Bra021347	A01
Bra021348	A01
Bra021349	A01	AT3G43720 (E=4e-073) | protease inhibitor/seed storage/lipid transfer protein (LTP) family protein
Bra021350	A01
Bra021351	A01
Bra021352	A01
Bra021353	A01
Bra021354	A01	AT3G03550 (E=9e-079) | zinc finger (C3HC4-type RING finger) family protein
Bra021355	A01	AT3G03530 (E=8e-285) NPC4 | NPC4 (NONSPECIFIC PHOSPHOLIPASE C4); hydrolase, acting on ester bonds / phospholipase C
Bra021356	A01	AT3G03500 (E=6e-138) | tatD-related deoxyribonuclease family protein
Bra021357	A01	AT5G17510 (E=8e-070) | unknown protein
Bra021358	A01	AT3G03440 (E=6e-135) | armadillo/beta-catenin repeat family protein
Bra021359	A01	AT3G03430 (E=4e-039) | polcalcin, putative / calcium-binding pollen allergen, putative
Bra021360	A01	AT3G03420 (E=4e-111) | Ku70-binding family protein
Bra021361	A01	AT3G03380 (E=4e-304) DegP7 | DegP7 (DegP protease 7); catalytic/ protein binding / serine-type endopeptidase/ serine-type peptidase
Bra021362	A01	AT3G03341 (E=9e-039) | unknown protein
Bra021363	A01	AT3G03260 (E=3e-123) HDG8 | HDG8 (HOMEODOMAIN GLABROUS 8); DNA binding / transcription factor
Bra021364	A01	AT3G03230 (E=1e-160) | esterase/lipase/thioesterase family protein
Bra021365	A01	AT3G03220 (E=4e-133) ATEXPA13, EXP13, ATEXP13, ATHEXP ALPHA 1.22 | ATEXPA13 (ARABIDOPSIS THALIANA EXPANSIN A13)
Bra021366	A01	AT3G03200 (E=2e-231) anac045 | anac045 (Arabidopsis NAC domain containing protein 45); transcription factor
Bra021367	A01	AT3G03180 (E=3e-052) | Got1-like family protein
Bra021368	A01	AT3G03170 (E=1e-058) | unknown protein
Bra021369	A01	AT3G03140 (E=1e-195) | FUNCTIONS IN: molecular_function unknown; INVOLVED IN: biological_process unknown; LOCATED IN: cellular_component unknown; CONTAINS InterPro DOMAIN/s: PWWP (InterPro:IPR000313); BEST Arabidopsis thaliana protein match is: unknown protein (TAIR:AT3G21295.1); Has 422 Blast hits to 270 proteins in 77 species: Archae - 0; Bacteria - 12; Metazoa - 232; Fungi - 62; Plants - 66; V…
Bra021370	A01	AT3G03130 (E=9e-083) | unknown protein
Bra021371	A01	AT3G03120 (E=3e-107) ATARFB1C | ATARFB1C (ADP-ribosylation factor B1C); GTP binding
Bra021372	A01	AT3G03110 (E=0.0) XPO1B, CRM1B | XPO1B; binding / protein transporter
Bra021373	A01	AT3G03100 (E=3e-091) | NADH:ubiquinone oxidoreductase family protein
Bra021374	A01	AT3G03090 (E=4e-215) AtVGT1 | AtVGT1 (Arabidopsis thaliana vacuolar glucose transporter 1); carbohydrate transmembrane transporter/ fructose transmembrane transporter/ glucose transmembrane transporter/ sugar:hydrogen symporter
Bra021375	A01	AT3G03070 (E=5e-052) | NADH-ubiquinone oxidoreductase-related
Bra021376	A01	AT3G03060 (E=1e-232) | ATP binding / ATPase/ nucleoside-triphosphatase/ nucleotide binding
Bra021377	A01	AT3G03050 (E=0.0) CSLD3, KJK, ATCSLD3 | CSLD3 (CELLULOSE SYNTHASE-LIKE D3); cellulose synthase/ transferase, transferring glycosyl groups
Bra021378	A01	AT3G03010 (E=1e-066) | aminoacyl-tRNA hydrolase
Bra021379	A01	AT3G03000 (E=2e-073) | calmodulin, putative
Bra021380	A01	AT4G11580 (E=2e-014) | F-box family protein
Bra021381	A01	AT5G16820 (E=1e-123) HSF3, HSFA1B, ATHSFA1B | HSF3 (HEAT SHOCK FACTOR 3); DNA binding / transcription factor
Bra021382	A01	AT3G02940 (E=8e-149) MYB107, AtMYB107 | MYB107 (myb domain protein 107); DNA binding / transcription factor
Bra021383	A01	AT3G02930 (E=4e-045) | unknown protein
Bra021384	A01	AT3G02920 (E=6e-131) | replication protein-related
Bra021385	A01	AT3G02910 (E=6e-089) | FUNCTIONS IN: molecular_function unknown; INVOLVED IN: biological_process unknown; LOCATED IN: cellular_component unknown; EXPRESSED IN: 23 plant structures; EXPRESSED DURING: 15 growth stages; CONTAINS InterPro DOMAIN/s: Butirosin biosynthesis, BtrG-like (InterPro:IPR013024), AIG2-like (InterPro:IPR009288); BEST Arabidopsis thaliana protein match is: unknown protein (TAIR:…
Bra021386	A01	AT2G47160 (E=0.0) BOR1 | BOR1 (REQUIRES HIGH BORON 1); anion exchanger/ boron transporter
Bra021387	A01	AT3G62290 (E=2e-093) ATARFA1E | ATARFA1E (ADP-ribosylation factor A1E); GTP binding / phospholipase activator/ protein binding
Bra021388	A01	AT2G47180 (E=2e-181) AtGolS1 | AtGolS1 (Arabidopsis thaliana galactinol synthase 1); transferase, transferring glycosyl groups / transferase, transferring hexosyl groups
Bra021389	A01	AT2G47190 (E=5e-135) ATMYB2, MYB2 | MYB2 (MYB DOMAIN PROTEIN 2); DNA binding / calmodulin binding / transcription activator/ transcription factor
Bra021390	A01	AT2G47200 (E=2e-031) | unknown protein
Bra021391	A01	AT2G47210 (E=5e-146) | myb family transcription factor
Bra021392	A01	AT2G47240 (E=0.0) CER8, LACS1 | long-chain-fatty-acid--CoA ligase family protein / long-chain acyl-CoA synthetase family protein
Bra021393	A01	AT2G47260 (E=2e-097) WRKY23, ATWRKY23 | WRKY23; transcription factor
Bra021394	A01
Bra021395	A01	AT2G47270 (E=5e-044) | transcription factor/ transcription regulator
Bra021396	A01	AT2G47400 (E=6e-049) CP12-1, CP12 | CP12-1
Bra021397	A01	AT2G47410 (E=2e-103) | nucleotide binding
Bra021398	A01	AT2G47410 (E=1e-155) | nucleotide binding
Bra021399	A01	AT2G47485 (E=4e-017) | unknown protein
Bra021400	A01	AT2G47510 (E=3e-181) FUM1 | FUM1 (FUMARASE 1); catalytic/ fumarate hydratase
Bra021401	A01	AT2G47520 (E=2e-018) | AP2 domain-containing transcription factor, putative
Bra021402	A01	AT2G47530 (E=6e-068) | FUNCTIONS IN: molecular_function unknown; INVOLVED IN: biological_process unknown; LOCATED IN: endomembrane system; BEST Arabidopsis thaliana protein match is: PRP3 (PROLINE-RICH PROTEIN 3); structural constituent of cell wall (TAIR:AT3G62680.1); Has 105 Blast hits to 105 proteins in 17 species: Archae - 0; Bacteria - 0; Metazoa - 0; Fungi - 0; Plants - 105; Viruses - 0; Ot…
Bra021403	A01	AT2G47550 (E=1e-279) | pectinesterase family protein
Bra021404	A01	AT3G62690 (E=3e-062) ATL5 | ATL5 (ATL5); protein binding / zinc ion binding
Bra021405	A01	AT5G16650 (E=2e-053) | DNAJ heat shock N-terminal domain-containing protein
Bra021406	A01	AT3G02890 (E=3e-133) | PHD finger protein-related
Bra021407	A01	AT3G02885 (E=3e-024) GASA5 | GASA5 (GAST1 PROTEIN HOMOLOG 5)
Bra021408	A01	AT3G02880 (E=5e-143) | leucine-rich repeat transmembrane protein kinase, putative
Bra021409	A01	AT3G02830 (E=1e-120) ZFN1 | ZFN1 (ZINC FINGER PROTEIN 1); DNA binding / nuclease/ nucleic acid binding
Bra021410	A01	AT3G02800 (E=5e-086) | phosphatase/ phosphoprotein phosphatase/ protein tyrosine phosphatase
Bra021411	A01	AT3G02780 (E=1e-121) IPP2, IPIAT1, IDI2 | IPP2 (ISOPENTENYL PYROPHOSPHATE:DIMETHYLALLYL PYROPHOSPHATE ISOMERASE 2); isopentenyl-diphosphate delta-isomerase
Bra021412	A01	AT5G16450 (E=5e-090) | dimethylmenaquinone methyltransferase family protein
Bra021413	A01	AT2G47510 (E=6e-064) FUM1 | FUM1 (FUMARASE 1); catalytic/ fumarate hydratase
Bra021414	A01	AT3G02750 (E=4e-137) | protein phosphatase 2C family protein / PP2C family protein
Bra021415	A01	AT3G02740 (E=6e-066) | aspartyl protease family protein
Bra021417	A01	AT3G02730 (E=3e-090) TRXF1, ATF1 | TRXF1 (THIOREDOXIN F-TYPE 1); enzyme activator
Bra021418	A01	AT3G02710 (E=9e-169) | nuclear associated protein-related / NAP-related
Bra021419	A01	AT3G02700 (E=6e-123) | NC domain-containing protein
Bra021420	A01	AT3G02690 (E=2e-175) | integral membrane family protein
Bra021421	A01	AT3G02660 (E=2e-249) emb2768 | emb2768 (EMBRYO DEFECTIVE 2768); ATP binding / RNA binding / aminoacyl-tRNA ligase/ nucleotide binding / tyrosine-tRNA ligase
Bra021422	A01	AT3G02650 (E=5e-211) | pentatricopeptide (PPR) repeat-containing protein
Bra021423	A01	AT3G02650 (E=1e-220) | pentatricopeptide (PPR) repeat-containing protein
Bra021424	A01
Bra021425	A01
Bra021426	A01
Bra021427	A01	AT3G02630 (E=6e-212) | acyl-(acyl-carrier-protein) desaturase, putative / stearoyl-ACP desaturase, putative
Bra021428	A01	AT3G02590 (E=6e-146) | delta 7-sterol-C5-desaturase, putative
Bra021429	A01	AT3G02580 (E=9e-156) STE1, DWF7, BUL1 | STE1 (STEROL 1); C-5 sterol desaturase
Bra021430	A01	AT3G02570 (E=2e-220) MEE31, PMI1 | MEE31 (MATERNAL EFFECT EMBRYO ARREST 31); mannose-6-phosphate isomerase
Bra021431	A01	AT3G02560 (E=1e-094) | 40S ribosomal protein S7 (RPS7B)
Bra021432	A01	AT5G16110 (E=1e-019) | unknown protein
Bra021433	A01	AT3G02550 (E=7e-107) LBD41 | LBD41 (LOB DOMAIN-CONTAINING PROTEIN 41)
Bra021434	A01	AT3G02760 (E=0.0) | ATP binding / aminoacyl-tRNA ligase/ histidine-tRNA ligase/ nucleotide binding
Bra021435	A01	AT3G02510 (E=2e-211) | regulator of chromosome condensation (RCC1) family protein
Bra021436	A01	AT3G02480 (E=2e-009) | ABA-responsive protein-related
Bra021437	A01	AT2G47630 (E=4e-044) | esterase/lipase/thioesterase family protein
Bra021438	A01	AT2G47650 (E=4e-037) UXS4 | UXS4 (UDP-XYLOSE SYNTHASE 4); UDP-glucuronate decarboxylase/ catalytic
Bra021439	A01	AT2G47670 (E=2e-070) | invertase/pectin methylesterase inhibitor family protein
Bra021440	A01	AT2G47710 (E=6e-079) | universal stress protein (USP) family protein
Bra021441	A01	AT1G45191 (E=4e-210) BGLU1 | BGLU1 (BETA GLUCOSIDASE 1); catalytic/ cation binding / hydrolase, hydrolyzing O-glycosyl compounds
Bra021442	A01	AT2G47770 (E=4e-088) | benzodiazepine receptor-related
Bra021443	A01	AT2G47790 (E=1e-183) | transducin family protein / WD-40 repeat family protein
Bra021444	A01	AT2G47880 (E=5e-053) | glutaredoxin family protein
Bra021445	A01
Bra021446	A01	AT2G47900 (E=1e-200) AtTLP3 | AtTLP3 (TUBBY LIKE PROTEIN 3); phosphoric diester hydrolase/ transcription factor
Bra021447	A01	AT2G47910 (E=1e-106) CRR6 | CRR6 (chlororespiratory reduction 6)
Bra021448	A01	AT2G47930 (E=1e-028) AGP26, ATAGP26 | AGP26 (ARABINOGALACTAN PROTEIN 26)
Bra021449	A01
Bra021450	A01	AT2G47940 (E=1e-301) DEGP2 | DEGP2; serine-type endopeptidase/ serine-type peptidase
Bra021451	A01	AT2G47950 (E=7e-019) | unknown protein
Bra021452	A01	AT2G48060 (E=0.0) | unknown protein
Bra021453	A01	AT2G48090 (E=1e-047) | unknown protein
Bra021454	A01	AT2G48130 (E=2e-065) | protease inhibitor/seed storage/lipid transfer protein (LTP) family protein
Bra021455	A01	AT2G48140 (E=4e-053) EDA4 | EDA4 (embryo sac development arrest 4); lipid binding
Bra021456	A01	AT2G48150 (E=1e-083) ATGPX4 | ATGPX4 (GLUTATHIONE PEROXIDASE 4); glutathione peroxidase
Bra021457	A01	AT3G02480 (E=7e-010) | ABA-responsive protein-related
Bra021458	A01	AT3G02470 (E=7e-173) SAMDC | SAMDC (S-ADENOSYLMETHIONINE DECARBOXYLASE); adenosylmethionine decarboxylase
Bra021459	A01	AT3G02440 (E=1e-135) | unknown protein
Bra021460	A01	AT3G02430 (E=9e-099) | unknown protein
Bra021461	A01	AT3G02430 (E=7e-058) | unknown protein
Bra021462	A01	AT3G02420 (E=4e-167) | unknown protein
Bra021463	A01	AT3G02400 (E=6e-056) | forkhead-associated domain-containing protein / FHA domain-containing protein / AT hook motif-containing protein
Bra021464	A01	AT3G02380 (E=4e-110) COL2 | COL2 (constans-like 2); transcription factor/ zinc ion binding
Bra021465	A01	AT3G02360 (E=5e-262) | 6-phosphogluconate dehydrogenase family protein
Bra021466	A01	AT3G02350 (E=4e-284) GAUT9 | GAUT9 (Galacturonosyltransferase 9); polygalacturonate 4-alpha-galacturonosyltransferase/ transferase, transferring glycosyl groups / transferase, transferring hexosyl groups
Bra021467	A01	AT3G02340 (E=4e-110) | zinc finger (C3HC4-type RING finger) family protein
Bra021468	A01	AT3G02330 (E=0.0) | pentatricopeptide (PPR) repeat-containing protein
Bra021469	A01	AT3G02320 (E=6e-295) | RNA binding / tRNA (guanine-N2-)-methyltransferase
Bra021470	A01	AT3G02310 (E=2e-135) SEP2, AGL4 | SEP2 (SEPALLATA 2); DNA binding / protein binding / transcription factor
Bra021471	A01	AT3G44290 (E=9e-164) anac060 | anac060 (Arabidopsis NAC domain containing protein 60); transcription factor
Bra021472	A01	AT3G02250 (E=2e-163) | unknown protein
Bra021473	A01	AT3G02230 (E=7e-212) RGP1, ATRGP1 | RGP1 (REVERSIBLY GLYCOSYLATED POLYPEPTIDE 1); cellulose synthase (UDP-forming)
Bra021474	A01	AT3G02130 (E=0.0) RPK2, TOAD2 | RPK2 (RECEPTOR-LIKE PROTEIN KINASE 2); ATP binding / kinase/ protein serine/threonine kinase
Bra021475	A01
Bra021476	A01	AT3G02180 (E=4e-019) SP1L3 | SP1L3 (SPIRAL 1-LIKE3)
Bra021477	A01	AT3G02090 (E=1e-266) MPPBETA | mitochondrial processing peptidase beta subunit, putative
Bra021478	A01	AT3G02080 (E=7e-078) | 40S ribosomal protein S19 (RPS19A)
Bra021479	A01	AT3G01050 (E=7e-045) MUB1 | MUB1 (MEMBRANE-ANCHORED UBIQUITIN-FOLD PROTEIN 1 PRECURSOR)
Bra021480	A01	AT3G01060 (E=5e-218) | unknown protein
Bra021481	A01	AT3G01070 (E=1e-059) | plastocyanin-like domain-containing protein
Bra021482	A01	AT3G01090 (E=4e-196) AKIN10, KIN10 | AKIN10 (Arabidopsis SNF1 kinase homolog 10); protein binding / protein kinase
Bra021483	A01	AT3G01140 (E=1e-122) MYB106, AtMYB106 | MYB106 (myb domain protein 106); DNA binding / transcription factor
Bra021484	A01	AT3G01150 (E=1e-022) PTB, ATPTB1, PTB1 | PTB1 (POLYPYRIMIDINE TRACT-BINDING PROTEIN 1); RNA binding / nucleic acid binding / nucleotide binding
Bra021485	A01	AT3G01175 (E=8e-069) | FUNCTIONS IN: molecular_function unknown; INVOLVED IN: biological_process unknown; LOCATED IN: cellular_component unknown; EXPRESSED IN: stem, root; CONTAINS InterPro DOMAIN/s: Protein of unknown function DUF1666 (InterPro:IPR012870); BEST Arabidopsis thaliana protein match is: structural constituent of ribosome (TAIR:AT5G39785.2); Has 100 Blast hits to 98 proteins in 28 sp…
Bra021486	A01	AT3G01180 (E=1e-059) AtSS2 | AtSS2 (starch synthase 2); transferase, transferring glycosyl groups
Bra021487	A01	AT3G01180 (E=1e-058) AtSS2 | AtSS2 (starch synthase 2); transferase, transferring glycosyl groups
Bra021488	A01	AT3G01190 (E=5e-156) | peroxidase 27 (PER27) (P27) (PRXR7)
Bra021489	A01	AT3G01200 (E=5e-165) AtRP2 | AtRP2 (PPDK regulatory protein 2); protein kinase
Bra021490	A01	AT1G11680 (E=4e-255) CYP51G1, EMB1738, CYP51A2, CYP51 | CYP51G1 (CYTOCHROME P450 51G1); oxygen binding / sterol 14-demethylase
Bra021491	A01	AT3G13600 (E=1e-227) | calmodulin-binding family protein
Bra021492	A01	AT3G13610 (E=5e-186) | oxidoreductase, 2OG-Fe(II) oxygenase family protein
Bra021493	A01	AT3G13630 (E=4e-040) | unknown protein
Bra021494	A01	AT3G13640 (E=4e-313) ATRLI1 | ATRLI1; transporter
Bra021495	A01	AT5G49040 (E=1e-067) | disease resistance-responsive protein-related / dirigent protein-related
Bra021496	A01	AT1G55210 (E=9e-064) | disease resistance response
Bra021497	A01	AT5G49040 (E=4e-063) | disease resistance-responsive protein-related / dirigent protein-related
Bra021498	A01	AT3G13670 (E=0.0) | protein kinase family protein
Bra021499	A01
Bra021500	A01	AT3G13682 (E=0.0) LDL2 | LDL2 (LSD1-LIKE2); amine oxidase/ electron carrier/ oxidoreductase
Bra021501	A01	AT3G13690 (E=0.0) | protein kinase family protein
Bra021502	A01	AT3G13720 (E=8e-042) PRA1.F3, PRA8 | PRA8
Bra021503	A01	AT3G13720 (E=2e-042) PRA1.F3, PRA8 | PRA8
Bra021504	A01	AT3G13720 (E=3e-060) PRA1.F3, PRA8 | PRA8
Bra021505	A01	AT3G13730 (E=6e-242) CYP90D1 | CYP90D1; oxidoreductase, acting on paired donors, with incorporation or reduction of molecular oxygen, NADH or NADPH as one donor, and incorporation of one atom of oxygen / oxygen binding
Bra021506	A01	AT3G13750 (E=5e-314) BGAL1 | BGAL1 (Beta galactosidase 1); beta-galactosidase/ catalytic/ cation binding / heme binding / peroxidase/ sugar binding
Bra021507	A01	AT3G13772 (E=1e-016) | endomembrane protein 70, putative
Bra021508	A01	AT3G13790 (E=0.0) ATCWINV1, ATBFRUCT1 | ATBFRUCT1; beta-fructofuranosidase/ hydrolase, hydrolyzing O-glycosyl compounds
Bra021509	A01
Bra021510	A01	AT3G13810 (E=1e-182) AtIDD11 | AtIDD11 (Arabidopsis thaliana Indeterminate(ID)-Domain 11); nucleic acid binding / transcription factor/ zinc ion binding
Bra021511	A01	AT3G07690 (E=4e-028) | NAD or NADH binding / binding / catalytic/ coenzyme binding / glycerol-3-phosphate dehydrogenase (NAD+)/ oxidoreductase/ oxidoreductase, acting on CH-OH group of donors / oxidoreductase, acting on the CH-OH group of donors, NAD or NADP as acceptor
Bra021512	A01	AT3G13680 (E=1e-110) | F-box family protein
[truncated: 38,840 more rows]

## Sheet: Table S5
Supplementary Table S5 | Neighboring genes of Bra-FLOR1, Bra-CYP35A2 and Bra-STP1.1 identified through the selection of the top 5% genes of each module with least distance in the dissimilarity matrix (DissTOM) from the candidate gene. The interesting co-expressed genes are highlighted in yellow.
Bra-FLOR1_neighbouring genes
brad_gene	description	chromosome_name	Bin	annotation	Bin_det	pathways
Bra000018	AT2G37770 (E=7e-160) | aldo/keto reductase family protein	A03	3	minor_CHOmetabolism	3.5	minor CHO metabolism.others
Bra002236	AT5G19440 (E=7e-172) | cinnamyl-alcohol dehydrogenase, putative (CAD)	A10	16	secondary_metabolism	16.8.3	secondary metabolism.flavonoids.dihydroflavonols
Bra002261	AT5G19770 (E=6e-236) TUA3 | TUA3; structural constituent of cytoskeleton	A10	31	cell	31.1	cell.organisation
Bra002574	AT5G59350 (E=6e-064) | unknown protein	A10	35	not_assigned	35.2	not assigned.unknown
Bra003896	AT1G72130 (E=1e-221) | proton-dependent oligopeptide transport (POT) family protein	A07	34	transport	34.13	transport.peptides and oligopeptides
Bra004263	AT1G67830 (E=2e-187) ATFXG1 | ATFXG1 (alpha-fucosidase 1); alpha-L-fucosidase/ carboxylesterase	A07	26	misc_otherPhosphate	26.28	misc.GDSL-motif lipase
Bra004498	AT2G46900 (E=3e-217) | FUNCTIONS IN: molecular_function unknown; INVOLVED IN: biological_process unknown; LOCATED IN: cellular_component unknown; EXPRESSED IN: 24 plant structures; EXPRESSED DURING: 15 growth stages; CONTAINS InterPro DOMAIN/s: Basic helix-loop-helix, Nulp1-type (InterPro:IPR006994); Has 3014 Blast hits to 2357 proteins in 239 species: Archae - 2; Bacteria - 96; Metazoa - 1166; F…	A05	35	not_assigned	35.2	not assigned.unknown
Bra005380	AT2G34925 (E=2e-021) CLE42 | CLE42 (CLAVATA3/ESR-RELATED 42)	A05	33	development	33.99	development.unspecified
Bra006719	AT3G46520 (E=1e-191) ACT12 | ACT12 (ACTIN-12); structural constituent of cytoskeleton	A03	31	cell	31.1	cell.organisation
Bra007807	AT2G25270 (E=5e-251) | unknown protein	A09	35	not_assigned	35.2	not assigned.unknown
Bra008463	AT1G80560 (E=2e-213) | 3-isopropylmalate dehydrogenase, chloroplast, putative	A02	13	amino_acid_metabolism	13.1.4.4.03	amino acid metabolism.synthesis.branched chain group.leucine specific.3-isopropylmalate dehydrogenase
Bra008570	AT5G17220 (E=4e-094) ATGSTF12, GST26, TT19 | ATGSTF12 (ARABIDOPSIS THALIANA GLUTATHIONE S-TRANSFERASE PHI 12); glutathione transferase	A10	26	misc_otherPhosphate	26.9	misc.glutathione S transferases
Bra009042	AT5G10310 (E=3e-056) | unknown protein	A10	35	not_assigned	35.2	not assigned.unknown
Bra009202		A10	35	not_assigned	35.2	not assigned.unknown
Bra009312	AT5G07990 (E=4e-244) TT7, CYP75B1, D501 | TT7 (TRANSPARENT TESTA 7); flavonoid 3'-monooxygenase/ oxygen binding	A10	26	misc_otherPhosphate	26.1	misc.cytochrome P450
Bra009518	AT5G03680 (E=4e-184) PTL | PTL (PETAL LOSS); transcription factor	A10	27	RNA	27.3.30	RNA.regulation of transcription.Trihelix, Triple-Helix transcription factor family
Bra012915	AT5G67500 (E=4e-133) VDAC2, ATVDAC2 | VDAC2 (VOLTAGE DEPENDENT ANION CHANNEL 2); voltage-gated anion channel	A03	34	transport	34.2	transport.sugars
Bra013011	AT5G23010 (E=3e-177) MAM1, IMS3 | MAM1 (METHYLTHIOALKYLMALATE SYNTHASE 1); 2-isopropylmalate synthase/ methylthioalkylmalate synthase	A03	16	secondary_metabolism	16.5.1.1.1.02	secondary metabolism.sulfur-containing.glucosinolates.synthesis.aliphatic.methylthioalkylmalate synthase (MAM)
Bra014540	AT3G59480 (E=6e-175) | pfkB-type carbohydrate kinase family protein	A04	2	major_CHOmetabolism	2.2.1.01	major CHO metabolism.degradation.sucrose.fructokinase
Bra014870	AT4G11820 (E=8e-260) MVA1 | MVA1; acetyl-CoA C-acetyltransferase/ hydroxymethylglutaryl-CoA synthase	A07	16	secondary_metabolism	16.1.2.02	secondary metabolism.isoprenoids.mevalonate pathway.HMG-CoA synthase
Bra014975	AT3G23730 (E=5e-159) | xyloglucan:xyloglucosyl transferase, putative / xyloglucan endotransglycosylase, putative / endo-xyloglucan transferase, putative	A07	10	cell_wall	10.7	cell wall.modification
Bra015145	AT2G04280 (E=6e-288) | unknown protein	A07	35	not_assigned	35.2	not assigned.unknown
Bra016548	AT1G18640 (E=2e-117) PSP | PSP (3-PHOSPHOSERINE PHOSPHATASE); phosphoserine phosphatase	A08	26	misc_otherPhosphate	26.4	misc.beta 1,3 glucan hydrolases
Bra022580	AT5G52140 (E=8e-030) | protein binding / zinc ion binding	A02	27	RNA	27.3.99	RNA.regulation of transcription.unclassified
Bra022839	AT2G31390 (E=3e-173) | pfkB-type carbohydrate kinase family protein	A03	2	major_CHOmetabolism	2.2.1.01	major CHO metabolism.degradation.sucrose.fructokinase
Bra023174	AT1G31300 (E=2e-144) | FUNCTIONS IN: molecular_function unknown; INVOLVED IN: biological_process unknown; LOCATED IN: integral to membrane; EXPRESSED IN: 24 plant structures; EXPRESSED DURING: 13 growth stages; CONTAINS InterPro DOMAIN/s: TRAM, LAG1 and CLN8 homology (InterPro:IPR006634); BEST Arabidopsis thaliana protein match is: unknown protein (TAIR:AT4G19645.2); Has 478 Blast hits to 478 pro…	A09	35	not_assigned	35.2	not assigned.unknown
Bra024269	AT5G64120 (E=3e-167) | peroxidase, putative	A06	26	misc_otherPhosphate	26.12	misc.peroxidases
Bra024427	AT5G65890 (E=3e-232) ACR1 | ACR1 (ACT Domain Repeat 1); amino acid binding	A06	13	amino_acid_metabolism	13.99	amino acid metabolism.misc
Bra024620	AT1G70310 (E=8e-158) SPDS2 | SPDS2 (spermidine synthase 2); spermidine synthase	A09	22	polyamine_metabolism	22.1.06	polyamine metabolism.synthesis.spermidine synthase
Bra024835	AT1G14590 (E=1e-161) | FUNCTIONS IN: molecular_function unknown; INVOLVED IN: biological_process unknown; LOCATED IN: chloroplast thylakoid lumen; CONTAINS InterPro DOMAIN/s: Nucleotide-diphospho-sugar transferase, predicted (InterPro:IPR005069); BEST Arabidopsis thaliana protein match is: unknown protein (TAIR:AT2G02061.1); Has 179 Blast hits to 175 proteins in 14 species: Archae - 0; Bacteria -…	A06	35	not_assigned	35.2	not assigned.unknown
Bra025495	AT5G41460 (E=3e-269) | fringe-related protein	A04	35	not_assigned	35.2	not assigned.unknown
Bra025774	AT1G19840 (E=9e-068) | auxin-responsive family protein	A06	17	hormone_metabolism	17.2.3	hormone metabolism.auxin.induced-regulated-responsive-activated
Bra026232	AT4G17180 (E=2e-238) | glycosyl hydrolase family 17 protein	A01	26	misc_otherPhosphate	26.4.01	misc.beta 1,3 glucan hydrolases.glucan endo-1,3-beta-glucosidase
Bra027554	AT5G44390 (E=7e-067) | FAD-binding domain-containing protein	A09	26	misc_otherPhosphate	26.8	misc.nitrilases, *nitrile lyases, berberine bridge enzymes, reticuline oxidases, troponine reductases
Bra027757	AT1G64090 (E=2e-096) | reticulon family protein (RTNLB3)	A09	20	stress	20.1	stress.biotic
Bra029515	AT4G04750 (E=4e-217) | carbohydrate transmembrane transporter/ sugar:hydrogen symporter	A09	34	transport	34.2	transport.sugars
Bra029573	AT1G43910 (E=2e-176) | AAA-type ATPase family protein	A09	29	protein	29.5.9	protein.degradation.AAA type
Bra030277	AT2G22140 (E=7e-106) ATEME1B, EME1B | ATEME1B (ARABIDOPSIS ESSENTIAL MEIOTIC ENDONUCLEASE 1B); endonuclease	A04	11	lipid_metabolism	11.8.1	lipid metabolism.''exotics'' (steroids, squalene etc).sphingolipids
Bra033532		A01	35	not_assigned	35.2	not assigned.unknown
Bra035158	AT1G80720 (E=2e-092) | mitochondrial glycoprotein family protein / MAM33 family protein	A07	35	not_assigned	35.2	not assigned.unknown
Bra037440	AT5G49020 (E=3e-245) ATPRMT4A, PRMT4A | PRMT4A (PROTEIN ARGININE METHYLTRANSFERASE 4A); [myelin basic protein]-arginine N-methyltransferase/ histone-arginine N-methyltransferase/ methyltransferase/ protein heterodimerization/ protein homodimerization/ protein-arginine omega-N asymmetric methylt	A06	26	misc_otherPhosphate	26.6	misc.O-methyl transferases
Bra037782	AT5G64570 (E=0.0) XYL4, ATBXL4 | XYL4; hydrolase, hydrolyzing O-glycosyl compounds / xylan 1,4-beta-xylosidase	A09	10	cell_wall	10.6.2	cell wall.degradation.mannan-xylose-arabinose-fucose
Bra038445	AT4G14090 (E=1e-213) | UDP-glucoronosyl/UDP-glucosyl transferase family protein	A08	26	misc_otherPhosphate	26.2	misc.UDP glucosyl and glucoronyl transferases
Bra038700	AT3G12145 (E=2e-152) FLR1, FLOR1 | FLR1; enzyme inhibitor/ transcription factor binding	A01	30	signalling	30.2.11	signalling.receptor kinases.leucine rich repeat XI
Bra039800	AT3G53540 (E=2e-212) | unknown protein	A04	35	not_assigned	35.2	not assigned.unknown
Bra-CYP35A2 _neighbouring genes
brad_gene	description	chromosome_name	Bin	annotation	Bin_det	pathways
Bra000440	AT2G47115 (E=3e-140) | unknown protein	A03	29	protein	29.4.1.58	protein.postranslational modification.kinase.receptor like cytoplasmatic kinase VIII
Bra001523	AT3G13810 (E=3e-195) AtIDD11 | AtIDD11 (Arabidopsis thaliana Indeterminate(ID)-Domain 11); nucleic acid binding / transcription factor/ zinc ion binding	A03	27	RNA	27.3.11	RNA.regulation of transcription.C2H2 zinc finger family
Bra003619	AT1G79180 (E=1e-098) ATMYB63, MYB63 | MYB63 (MYB DOMAIN PROTEIN 63); DNA binding / transcription activator/ transcription factor	A07	27	RNA	27.3.25	RNA.regulation of transcription.MYB domain transcription factor family
Bra004320	AT1G68570 (E=2e-312) | proton-dependent oligopeptide transport (POT) family protein	A07	34	transport	34.13	transport.peptides and oligopeptides
Bra006226	AT5G13960 (E=1e-230) SUVH4, KYP, SDG33 | SUVH4 (SU(VAR)3-9 HOMOLOG 4); double-stranded methylated DNA binding / histone methyltransferase(H3-K9 specific) / methyl-CpG binding / methyl-CpNpG binding / methyl-CpNpN binding	A03	27	RNA	27.3.69	RNA.regulation of transcription.SET-domain transcriptional regulator family
Bra008865	AT5G12990 (E=1e-020) CLE40 | CLE40 (CLAVATA3/ESR-RELATED 40); protein binding / receptor binding	A10	33	development	33.99	development.unspecified
Bra009695	AT5G23570 (E=2e-213) SGS3, ATSGS3 | SGS3 (SUPPRESSOR OF GENE SILENCING 3)	A06	27	RNA	27.3.99	RNA.regulation of transcription.unclassified
Bra010332	AT4G29270 (E=3e-090) | acid phosphatase class B family protein	A08	26	misc_otherPhosphate	26.13	misc.acid and other phosphatases
Bra010694	AT4G39230 (E=9e-158) | isoflavone reductase, putative	A08	16	secondary_metabolism	16.8.5.01	secondary metabolism.flavonoids.isoflavones.isoflavone reductase
Bra011308	AT4G31890 (E=9e-217) | armadillo/beta-catenin repeat family protein	A01	29	protein	29.5.11.4.2	protein.degradation.ubiquitin.E3.RING
Bra011411	AT4G33080 (E=1e-292) | protein kinase, putative	A01	29	protein	29.4	protein.postranslational modification
Bra011729	AT4G37080 (E=8e-158) | unknown protein	A01	27	RNA	27.3.27	RNA.regulation of transcription.NAC domain transcription factor family
Bra011881	AT4G39010 (E=3e-258) AtGH9B18 | AtGH9B18 (Arabidopsis thaliana glycosyl hydrolase 9B18); catalytic/ hydrolase, hydrolyzing O-glycosyl compounds	A01	10	cell_wall	10.6.1	cell wall.degradation.cellulases and beta -1,4-glucanases
Bra011881	AT4G39010 (E=3e-258) AtGH9B18 | AtGH9B18 (Arabidopsis thaliana glycosyl hydrolase 9B18); catalytic/ hydrolase, hydrolyzing O-glycosyl compounds	A01	26	misc_otherPhosphate	26.3.04	misc.gluco-, galacto- and mannosidases.endoglucanase
Bra012585	AT5G45880 (E=1e-079) | pollen Ole e 1 allergen and extensin family protein	A03	20	stress	20.2.99	stress.abiotic.unspecified
Bra012719	AT4G16442 (E=2e-054) | integral membrane family protein	A03	35	not_assigned	35.2	not assigned.unknown
Bra013916	AT4G25750 (E=4e-247) | ABC transporter family protein	A01	34	transport	34.16	transport.ABC transporters and multidrug resistance systems
Bra016080	AT1G72210 (E=3e-126) | basic helix-loop-helix (bHLH) family protein (bHLH096)	A07	27	RNA	27.3.6	RNA.regulation of transcription.bHLH,Basic Helix-Loop-Helix family
Bra016094	AT1G71970 (E=7e-072) | unknown protein	A07	35	not_assigned	35.2	not assigned.unknown
Bra016678	AT1G14890 (E=2e-091) | enzyme inhibitor/ pectinesterase/ pectinesterase inhibitor	A08	26	misc_otherPhosphate	26.18	misc.invertase/pectin methylesterase inhibitor family protein
Bra017071	AT2G39450 (E=2e-189) MTP11, ATMTP11 | MTP11; cation transmembrane transporter/ manganese ion transmembrane transporter/ manganese:hydrogen antiporter	A04	34	transport	34.12	transport.metal
Bra017916	AT1G21460 (E=1e-119) | nodulin MtN3 family protein	A06	33	development	33.99	development.unspecified
Bra019820	AT1G13250 (E=1e-186) GATL3 | GATL3 (Galacturonosyltransferase-like 3); polygalacturonate 4-alpha-galacturonosyltransferase/ transferase, transferring glycosyl groups / transferase, transferring hexosyl groups	A06	26	misc_otherPhosphate	26.2	misc.UDP glucosyl and glucoronyl transferases
Bra020047	AT5G19550 (E=7e-220) ASP2, AAT2 | ASP2 (ASPARTATE AMINOTRANSFERASE 2); L-aspartate:2-oxoglutarate aminotransferase	A02	13	amino_acid_metabolism	13.1.1.2.1	amino acid metabolism.synthesis.central amino acid metabolism.aspartate.aspartate aminotransferase
Bra020529	AT5G26710 (E=0.0) | glutamate-tRNA ligase, putative / glutamyl-tRNA synthetase, putatuve / GluRS, putative	A02	29	protein	29.1.017	protein.aa activation.glutamate-tRNA ligase
Bra020902	AT4G21610 (E=3e-052) LOL2 | LOL2 (LSD ONE LIKE 2); transcription factor	A08	27	RNA	27.3.99	RNA.regulation of transcription.unclassified
Bra022003	AT5G45960 (E=7e-165) | GDSL-motif lipase/hydrolase family protein	A02	26	misc_otherPhosphate	26.28	misc.GDSL-motif lipase
Bra022255	AT3G17880 (E=8e-153) HIP, ATTDX, ATHIP2 | ATTDX (TETRATICOPEPTIDE DOMAIN-CONTAINING THIOREDOXIN); oxidoreductase, acting on sulfur group of donors, disulfide as acceptor / protein binding	A05	21	redox	21.1	redox.thioredoxin
Bra022614	AT5G52860 (E=7e-272) | ABC transporter family protein	A02	34	transport	34.16	transport.ABC transporters and multidrug resistance systems
Bra023732	AT3G23340 (E=3e-217) ckl10 | ckl10 (Casein Kinase I-like 10); ATP binding / kinase/ protein kinase/ protein serine/threonine kinase	A01	29	protein	29.4	protein.postranslational modification
Bra023820	AT3G22550 (E=2e-114) | senescence-associated protein-related	A01	33	development	33.99	development.unspecified
Bra023846	AT3G22190 (E=6e-105) IQD5 | IQD5 (IQ-domain 5); calmodulin binding	A01	30	signalling	30.3	signalling.calcium
Bra023893	AT3G21250 (E=0.0) ATMRP6, MRP6 | ATMRP6; ATPase, coupled to transmembrane movement of substances	A01	34	transport	34.16	transport.ABC transporters and multidrug resistance systems
Bra024416	AT5G65740 (E=3e-149) | protein binding / zinc ion binding	A06	35	not_assigned	35.2	not assigned.unknown
Bra024734	AT1G25570 (E=0.0) | leucine-rich repeat protein-related	A09	30	signalling	30.2.99	signalling.receptor kinases.misc
Bra025086	AT5G45275 (E=8e-275) | FUNCTIONS IN: molecular_function unknown; INVOLVED IN: biological_process unknown; LOCATED IN: endomembrane system; EXPRESSED IN: cultured cell; CONTAINS InterPro DOMAIN/s: Nodulin-like (InterPro:IPR010658), Major facilitator superfamily, general substrate transporter (InterPro:IPR016196); BEST Arabidopsis thaliana protein match is: nodulin-related (TAIR:AT4G19450.1); Has 6…	A06	33	development	33.99	development.unspecified
Bra025157	AT3G25700 (E=2e-111) | chloroplast nucleoid DNA-binding protein-related	A06	27	RNA	27.3.99	RNA.regulation of transcription.unclassified
Bra027016	AT1G62790 (E=4e-040) | protease inhibitor/seed storage/lipid transfer protein (LTP) family protein	A09	26	misc_otherPhosphate	26.21	misc.protease inhibitor/seed storage/lipid transfer protein (LTP) family protein
Bra028619	AT5G09760 (E=3e-261) | pectinesterase family protein	A02	10	cell_wall	10.8.01	cell wall.pectin*esterases.PME
Bra031258	AT1G51600 (E=2e-100) ZML2, TIFY2A | TIFY2A; sequence-specific DNA binding / transcription factor/ zinc ion binding	A05	27	RNA	27.3.9	RNA.regulation of transcription.C2C2(Zn) GATA transcription factor family
Bra034022	AT1G67110 (E=2e-061) CYP735A2 | CYP735A2; electron carrier/ heme binding / iron ion binding / monooxygenase/ oxygen binding	A02	26	misc_otherPhosphate	26.1	misc.cytochrome P450
Bra036254	AT4G02610 (E=2e-138) | tryptophan synthase, alpha subunit, putative	A09	13	amino_acid_metabolism	13.1.6.5.05	amino acid metabolism.synthesis.aromatic aa.tryptophan.tryptophan synthase
Bra036728	AT2G19170 (E=0.0) SLP3 | SLP3; serine-type peptidase	A09	29	protein	29.5.01	protein.degradation.subtilases
Bra036857	AT3G50845 (E=9e-069) | FUNCTIONS IN: molecular_function unknown; INVOLVED IN: biological_process unknown; LOCATED IN: cellular_component unknown; CONTAINS InterPro DOMAIN/s: Protein of unknown function DUF59 (InterPro:IPR002744); BEST Arabidopsis thaliana protein match is: vacuolar sorting signal binding (TAIR:AT1G68310.2); Has 415 Blast hits to 414 proteins in 153 species: Archae - 0; Bacteria -…	A09	35	not_assigned	35.2	not assigned.unknown
Bra038295	AT5G60690 (E=0.0) REV, IFL, IFL1 | REV (REVOLUTA); DNA binding / lipid binding / transcription factor	A06	27	RNA	27.3.22	RNA.regulation of transcription.HB,Homeobox transcription factor family
Bra039708	AT4G14880 (E=2e-163) OASA1, CYTACS1 | OASA1 (O-ACETYLSERINE (THIOL) LYASE (OAS-TL) ISOFORM A1); cysteine synthase	A08	13	amino_acid_metabolism	13.1.5.3.01	amino acid metabolism.synthesis.serine-glycine-cysteine group.cysteine.OASTL
Bra-STP1.1_neighbouring genes
brad_gene	description	chromosome_name	Bin	annotation	Bin_det	pathways
Bra000745	AT4G11530 (E=7e-091) | kinase	A03	30	signalling	30.2.17	signalling.receptor kinases.DUF 26
Bra002079	AT2G17705 (E=1e-067) | unknown protein	A10	35	not_assigned	35.2	not assigned.unknown
Bra002220	AT5G19190 (E=5e-056) | unknown protein	A10	35	not_assigned	35.2	not assigned.unknown
Bra004911	AT2G45430 (E=2e-096) | DNA-binding protein-related	A05	27	RNA	27.3.67	RNA.regulation of transcription.putative transcription regulator
Bra006804	AT5G57785 (E=2e-013) | unknown protein	A03	35	not_assigned	35.2	not assigned.unknown
Bra008437	AT1G80830 (E=2e-269) NRAMP1, PMIT1, ATNRAMP1 | NRAMP1 (NATURAL RESISTANCE-ASSOCIATED MACROPHAGE PROTEIN 1); inorganic anion transmembrane transporter/ manganese ion transmembrane transporter/ metal ion transmembrane transporter	A02	34	transport	34.12	transport.metal
Bra008438	AT1G80820 (E=4e-165) CCR2, ATCCR2 | CCR2 (CINNAMOYL COA REDUCTASE); cinnamoyl-CoA reductase	A02	16	secondary_metabolism	16.8.3	secondary metabolism.flavonoids.dihydroflavonols
Bra009427	AT5G04830 (E=5e-089) | unknown protein	A10	35	not_assigned	35.2	not assigned.unknown
Bra012294	AT1G21830 (E=4e-076) | unknown protein	A07	35	not_assigned	35.2	not assigned.unknown
Bra015963	AT1G73810 (E=1e-145) | unknown protein	A07	35	not_assigned	35.2	not assigned.unknown
Bra016328	AT1G23870 (E=0.0) ATTPS9, TPS9 | ATTPS9; transferase, transferring glycosyl groups / trehalose-phosphatase	A08	3	minor_CHOmetabolism	3.2.3	minor CHO metabolism.trehalose.potential TPS/TPP
Bra018634	AT1G08320 (E=4e-199) | bZIP family transcription factor	A06	27	RNA	27.3.35	RNA.regulation of transcription.bZIP transcription factor family
